# Supplementary material for: Causal associations between gut microbiota, metabolites and asthma: a two-sample Mendelian randomization study
Source: BMC Pulm Med. 2024 Feb 7;24:72. doi: 10.1186/s12890-024-02898-x (PMC10848467; doi:10.1186/s12890-024-02898-x)
Supplement: Supplementary file 2 — Additional file 2: Detailed information on genetic variants included as instruments for traits. [file 12890_2024_2898_MOESM2_ESM.xlsx]

## Sheet: IV_GM on asthma 
Detailed information of instrumental variables of gut microbiota on asthma
Bacterial taxa (exposure)	Outcome	SNP	Effect allele	Other allele	EAF	Beta	SE	P-value	R2	F	Proxy SNP
class Actinobacteria	Asthma	rs11655079	T	C	0.1863	-0.0560674	0.0124286	5.92516e-06	0.000953077	17.4942	NA
class Actinobacteria	Asthma	rs11745923	G	T	0.3926	0.0563759	0.0115529	1.58132e-06	0.0015158	27.8389	NA
class Actinobacteria	Asthma	rs12049045	A	G	0.3835	0.0510452	0.0114325	8.62621e-06	0.00123208	22.6217	NA
class Actinobacteria	Asthma	rs134366	A	G	0.9317	-0.111877	0.023501	1.50428e-06	0.00159297	29.2585	NA
class Actinobacteria	Asthma	rs1376754	G	A	0.4945	0.0509242	0.0112503	6.71382e-06	0.00129648	23.8057	NA
class Actinobacteria	Asthma	rs1515761	C	T	0.9257	-0.0762317	0.0169884	4.96364e-06	0.000799393	14.671	NA
class Actinobacteria	Asthma	rs182549	T	C	0.5955	-0.111489	0.012066	3.78966e-20	0.00598817	110.473	NA
class Actinobacteria	Asthma	rs4945008	G	A	0.6078	-0.0540741	0.0121393	5.39237e-06	0.00139405	25.5997	NA
class Actinobacteria	Asthma	rs6660520	G	A	0.7292	-0.0711483	0.0134495	1.10652e-07	0.00199919	36.7346	NA
class Actinobacteria	Asthma	rs72767435	T	C	0.05466	-0.126352	0.0273626	2.56803e-06	0.00164988	30.3055	NA
class Actinobacteria	Asthma	rs7322849	T	C	0.09206	0.0944467	0.0192976	6.20798e-07	0.00149119	27.3862	NA
class Actinobacteria	Asthma	rs80083040	T	G	0.04425	0.155784	0.0348017	8.62105e-06	0.00205274	37.7205	NA
class Actinobacteria	Asthma	rs8047955	G	A	0.6718	-0.0575816	0.0116762	8.3372e-07	0.0014621	26.8512	rs11859935
class Actinobacteria	Asthma	rs857444	C	T	0.3684	0.0509553	0.011539	8.92237e-06	0.00120829	22.1844	NA
class Actinobacteria	Asthma	rs961091	G	A	0.3714	0.0501255	0.011255	8.67601e-06	0.00117318	21.539	NA
class Bacilli	Asthma	rs11110282	A	G	0.04823	-0.101189	0.0217379	4.85445e-06	0.000940039	17.2547	NA
class Bacilli	Asthma	rs11730038	G	A	0.2938	-0.0630747	0.0128717	1.96024e-06	0.0016509	30.3242	NA
class Bacilli	Asthma	rs12797734	T	C	0.2624	0.0572158	0.0126793	7.21174e-06	0.0012672	23.2675	NA
class Bacilli	Asthma	rs13068444	A	G	0.1775	0.0601035	0.0136407	9.53038e-06	0.00105478	19.3631	NA
class Bacilli	Asthma	rs1595463	C	A	0.5395	0.0476864	0.0108547	7.97389e-06	0.0011299	20.7436	NA
class Bacilli	Asthma	rs28564647	T	G	0.1672	-0.0613034	0.0137579	7.81196e-06	0.00104659	19.2125	NA
class Bacilli	Asthma	rs2952251	G	A	0.7713	0.0598868	0.0123903	1.07895e-06	0.00126527	23.2318	NA
class Bacilli	Asthma	rs34989881	A	G	0.04882	0.111056	0.0246039	6.54591e-06	0.00114545	21.0293	NA
class Bacilli	Asthma	rs35344081	G	A	0.2621	0.0619529	0.0127066	1.01499e-06	0.00148463	27.2656	NA
class Bacilli	Asthma	rs4028634	C	T	0.6337	-0.0520614	0.0109842	2.2076e-06	0.00125829	23.1037	NA
class Bacilli	Asthma	rs4459992	T	C	0.3274	0.0535854	0.0116362	4.29833e-06	0.00126462	23.2199	NA
class Bacilli	Asthma	rs57872228	C	T	0.1165	-0.0714773	0.0146647	9.21977e-07	0.00105172	19.3067	NA
class Bacilli	Asthma	rs694949	A	G	0.09555	-0.081146	0.0180042	7.59591e-06	0.0011381	20.8942	NA
class Bacilli	Asthma	rs74663707	C	T	0.06609	0.0979154	0.0224074	8.45688e-06	0.00118351	21.729	NA
class Bacilli	Asthma	rs7666190	A	C	0.8835	0.104044	0.0247934	8.46837e-06	0.00222842	40.956	NA
class Bacilli	Asthma	rs77558518	A	G	0.09569	-0.107255	0.0222879	1.33773e-06	0.0019909	36.5819	NA
class Bacilli	Asthma	rs78938557	T	C	0.03008	0.108007	0.0232858	1.06891e-06	0.000680687	12.4909	NA
class Bacilli	Asthma	rs9581006	T	C	0.9634	-0.225309	0.0467697	1.79457e-06	0.00357993	65.8847	NA
family Pasteurellaceae	Asthma	rs10965428	C	A	0.05685	-0.119902	0.0258219	4.29151e-06	0.00154168	28.315	NA
family Pasteurellaceae	Asthma	rs111582866	G	A	0.08707	-0.113957	0.0256403	7.06627e-06	0.00206451	37.9374	NA
family Pasteurellaceae	Asthma	rs12050685	A	G	0.2802	-0.0670948	0.015239	9.18523e-06	0.00181588	33.3602	NA
family Pasteurellaceae	Asthma	rs16970009	A	G	0.02002	0.187381	0.0429572	7.31526e-06	0.00137772	25.2996	NA
family Pasteurellaceae	Asthma	rs35510	A	G	0.04274	0.122729	0.0264958	4.01578e-06	0.00123251	22.6296	rs35509
family Pasteurellaceae	Asthma	rs4822728	T	C	0.4833	0.0685479	0.0149032	4.71846e-06	0.00234679	43.1366	NA
family Pasteurellaceae	Asthma	rs6972479	A	G	0.2044	-0.0781862	0.0175366	7.74819e-06	0.00198823	36.5327	NA
family Pasteurellaceae	Asthma	rs72756943	G	A	0.06611	0.13988	0.0303029	3.3522e-06	0.00241604	44.4126	NA
family Pasteurellaceae	Asthma	rs73139353	A	C	0.08833	-0.222573	0.0484634	8.71325e-06	0.00797849	147.486	NA
family Pasteurellaceae	Asthma	rs76022354	C	T	0.04971	0.24289	0.0500406	1.82856e-06	0.00557377	102.785	NA
family Pasteurellaceae	Asthma	rs78909003	T	C	0.05525	-0.241159	0.0498372	2.04894e-06	0.00607136	112.017	NA
family Pasteurellaceae	Asthma	rs9382510	C	T	0.2653	-0.0881865	0.0169965	2.476e-07	0.00303167	55.7638	NA
family Pasteurellaceae	Asthma	rs9895850	T	C	0.04362	-0.176406	0.041017	9.0826e-06	0.00259641	47.7369	NA
family Pasteurellaceae	Asthma	rs9938097	C	T	0.6111	0.0710386	0.0158024	8.22602e-06	0.00239866	44.0924	NA
genus Lachnospiraceae UCG001	Asthma	rs12131224	C	T	0.1085	0.117095	0.02591	7.39861e-06	0.00265251	48.7712	NA
genus Lachnospiraceae UCG001	Asthma	rs2050911	G	A	0.3381	0.0751466	0.0153934	1.10647e-06	0.00252747	46.4662	NA
genus Lachnospiraceae UCG001	Asthma	rs2371284	C	T	0.767	0.0761893	0.0170127	7.55962e-06	0.00207477	38.1262	NA
genus Lachnospiraceae UCG001	Asthma	rs437876	T	C	0.3552	0.0784637	0.0144768	7.16556e-08	0.00282011	51.8614	NA
genus Lachnospiraceae UCG001	Asthma	rs4981345	T	C	0.3294	-0.0681973	0.0149831	6.08597e-06	0.00205471	37.7569	NA
genus Lachnospiraceae UCG001	Asthma	rs573933	T	C	0.1063	-0.107898	0.0232346	3.10506e-06	0.00221198	40.6533	NA
genus Lachnospiraceae UCG001	Asthma	rs62496417	T	G	0.2142	-0.0748504	0.0165681	5.87503e-06	0.00188603	34.6515	NA
genus Lachnospiraceae UCG001	Asthma	rs7341608	T	C	0.134	-0.0784757	0.0177648	9.48135e-06	0.0014293	26.248	NA
genus Lachnospiraceae UCG001	Asthma	rs74034332	G	A	0.06169	0.168045	0.0382637	3.3335e-06	0.00326921	60.1473	NA
genus Lachnospiraceae UCG001	Asthma	rs78848836	A	G	0.1043	-0.118868	0.0259753	3.38174e-06	0.00264002	48.5408	NA
genus Lachnospiraceae UCG001	Asthma	rs8104225	A	G	0.2285	0.0892098	0.0197665	8.04211e-06	0.00280593	51.6	rs8109438
genus Lachnospiraceae UCG001	Asthma	rs9403580	C	T	0.1285	0.107801	0.0229777	3.46785e-06	0.00260283	47.8553	NA
genus Lachnospiraceae UCG001	Asthma	rs985416	T	C	0.8197	-0.0970258	0.0181807	1.45589e-07	0.00278263	51.1702	NA
genus Oxalobacter	Asthma	rs10464997	G	A	0.185	0.137691	0.0294804	3.29754e-06	0.00571703	105.442	NA
genus Oxalobacter	Asthma	rs11108500	A	G	0.08786	-0.199099	0.0427327	3.74283e-06	0.00635361	117.258	NA
genus Oxalobacter	Asthma	rs111966731	T	C	0.08642	0.213114	0.047162	7.29861e-06	0.00717158	132.462	NA
genus Oxalobacter	Asthma	rs12002250	A	C	0.04289	0.217122	0.0466317	1.41504e-06	0.0038704	71.2511	NA
genus Oxalobacter	Asthma	rs1569853	T	C	0.1212	-0.138078	0.0296981	3.64502e-06	0.00406136	74.781	NA
genus Oxalobacter	Asthma	rs36057338	G	T	0.03287	0.207847	0.0421439	8.79812e-07	0.00274664	50.5066	NA
genus Oxalobacter	Asthma	rs3862635	C	T	0.09088	-0.172142	0.0394026	9.18692e-06	0.00489658	90.2354	NA
genus Oxalobacter	Asthma	rs4428215	G	A	0.2537	0.130293	0.0242237	7.51069e-08	0.00642845	118.648	NA
genus Oxalobacter	Asthma	rs6000536	C	T	0.1686	-0.130992	0.0253804	2.06054e-07	0.00481047	88.6407	NA
genus Oxalobacter	Asthma	rs6993398	G	A	0.1829	0.127217	0.0278855	7.12771e-06	0.00483737	89.1389	NA
genus Oxalobacter	Asthma	rs736744	T	C	0.5683	-0.117882	0.0211262	2.57472e-08	0.00681843	125.895	NA
genus Ruminococcus2	Asthma	rs12406309	A	C	0.2209	-0.063193	0.0142275	9.78949e-06	0.00137454	25.241	NA
genus Ruminococcus2	Asthma	rs12986628	T	C	0.8079	-0.0665937	0.0140168	2.142e-06	0.00137652	25.2773	NA
genus Ruminococcus2	Asthma	rs1819812	G	T	0.0526	0.0842356	0.0184893	5.28433e-06	0.000707197	12.9778	NA
genus Ruminococcus2	Asthma	rs2368224	T	G	0.04815	0.199648	0.0438453	3.62928e-06	0.00365363	67.246	NA
genus Ruminococcus2	Asthma	rs2846589	T	G	0.5752	-0.0522093	0.0116382	7.58892e-06	0.00133208	24.4602	NA
genus Ruminococcus2	Asthma	rs2997412	G	A	0.7201	0.0568439	0.0122325	4.22114e-06	0.00130255	23.9173	NA
genus Ruminococcus2	Asthma	rs4400279	A	G	0.3231	0.0546114	0.0120077	5.79923e-06	0.00130454	23.9539	NA
genus Ruminococcus2	Asthma	rs4799823	C	T	0.1864	0.0837001	0.0182263	5.40132e-06	0.0021249	39.0494	NA
genus Ruminococcus2	Asthma	rs55707116	C	A	0.07462	0.0865522	0.0189141	8.0059e-06	0.00103457	18.9917	NA
genus Ruminococcus2	Asthma	rs58681734	A	G	0.2131	0.0723875	0.0160787	4.18177e-06	0.00175736	32.2832	NA
genus Ruminococcus2	Asthma	rs61791565	T	C	0.5066	-0.0523503	0.0117119	6.78938e-06	0.00137004	25.1582	NA
genus Ruminococcus2	Asthma	rs75140805	T	G	0.1804	0.0836825	0.0176445	3.95294e-06	0.0020708	38.0531	NA
genus Ruminococcus2	Asthma	rs7635831	G	A	0.3784	0.0618344	0.0129031	1.98052e-06	0.00179867	33.0435	NA
genus Ruminococcus2	Asthma	rs7693984	G	A	0.04402	-0.102822	0.0235087	9.42128e-06	0.000889817	16.332	NA
genus Ruminococcus2	Asthma	rs78120384	A	G	0.09325	-0.192815	0.0392045	3.31184e-07	0.00628707	116.022	NA
order Lactobacillales	Asthma	rs11110282	A	G	0.04823	-0.10239	0.0217849	3.95667e-06	0.000962486	17.6671	NA
order Lactobacillales	Asthma	rs11627423	C	A	0.3662	0.0499263	0.0109744	5.08757e-06	0.00115707	21.2429	NA
order Lactobacillales	Asthma	rs11730038	G	A	0.2938	-0.0605384	0.0129052	5.09742e-06	0.0015208	27.9309	NA
order Lactobacillales	Asthma	rs12797734	T	C	0.2624	0.0571279	0.0127113	7.76515e-06	0.00126331	23.196	NA
order Lactobacillales	Asthma	rs1595463	C	A	0.5395	0.0479749	0.0108801	7.44355e-06	0.00114361	20.9956	NA
order Lactobacillales	Asthma	rs2370083	G	T	0.06435	-0.08054	0.0180992	8.33489e-06	0.000781115	14.3353	NA
order Lactobacillales	Asthma	rs2952251	G	A	0.7713	0.0629317	0.0124177	3.36457e-07	0.0013972	25.6577	NA
order Lactobacillales	Asthma	rs34989881	A	G	0.04882	0.113479	0.0246452	4.09355e-06	0.00119597	21.958	NA
order Lactobacillales	Asthma	rs35344081	G	A	0.2621	0.0642442	0.0127358	4.16064e-07	0.00159648	29.323	NA
order Lactobacillales	Asthma	rs4028634	C	T	0.6337	-0.0532915	0.01101	1.34806e-06	0.00131846	24.2098	NA
order Lactobacillales	Asthma	rs57872228	C	T	0.1165	-0.0688415	0.0146994	2.5825e-06	0.000975581	17.9077	NA
order Lactobacillales	Asthma	rs74663707	C	T	0.06609	0.0982594	0.0224613	8.39557e-06	0.00119184	21.8821	NA
order Lactobacillales	Asthma	rs77558518	A	G	0.09569	-0.106466	0.0223484	1.67436e-06	0.00196171	36.0446	NA
order Lactobacillales	Asthma	rs78938557	T	C	0.03008	0.10553	0.0233581	2.31089e-06	0.000649824	11.9242	NA
order Lactobacillales	Asthma	rs9581006	T	C	0.9634	-0.22583	0.0469228	1.76596e-06	0.00359651	66.1908	NA
order NB1n	Asthma	rs11251024	G	A	0.2637	0.104201	0.0206737	6.62796e-07	0.00421637	77.6472	NA
order NB1n	Asthma	rs11606187	A	G	0.1447	-0.154539	0.0326288	3.30583e-06	0.00591144	109.049	NA
order NB1n	Asthma	rs13385922	T	C	0.3474	0.0929494	0.0201348	3.96826e-06	0.00391742	72.1202	NA
order NB1n	Asthma	rs166849	A	G	0.5858	-0.0911053	0.0202239	7.73891e-06	0.00402788	74.162	NA
order NB1n	Asthma	rs2172426	T	C	0.5961	0.10212	0.0198947	3.17424e-07	0.00502163	92.5514	NA
order NB1n	Asthma	rs267959	G	A	0.7223	-0.0988612	0.0209676	2.61993e-06	0.00392081	72.1827	NA
order NB1n	Asthma	rs4383094	C	T	0.8578	-0.149188	0.0320662	4.28134e-06	0.00542979	100.115	NA
order NB1n	Asthma	rs60583455	T	C	0.3667	0.108934	0.021177	2.59579e-07	0.00551159	101.632	rs57230089
order NB1n	Asthma	rs60775321	T	C	0.2903	-0.0962425	0.0213842	7.10461e-06	0.00381668	70.2584	NA
order NB1n	Asthma	rs72671304	T	C	0.07377	0.172322	0.0370028	3.79577e-06	0.00405798	74.7185	NA
order NB1n	Asthma	rs7911787	G	T	0.03201	-0.223071	0.0470232	3.38821e-06	0.0030837	56.7239	NA
order NB1n	Asthma	rs8126061	T	C	0.1261	-0.159135	0.0351904	7.36326e-06	0.00558134	102.925	NA
order NB1n	Asthma	rs9542068	T	C	0.3353	0.0990709	0.0218149	6.52334e-06	0.00437503	80.5819	NA
order Pasteurellales	Asthma	rs10965428	C	A	0.05685	-0.119902	0.0258219	4.29151e-06	0.00154168	28.315	NA
order Pasteurellales	Asthma	rs111582866	G	A	0.08707	-0.113957	0.0256403	7.06627e-06	0.00206451	37.9374	NA
order Pasteurellales	Asthma	rs12050685	A	G	0.2802	-0.0670948	0.015239	9.18523e-06	0.00181588	33.3602	NA
order Pasteurellales	Asthma	rs16970009	A	G	0.02002	0.187381	0.0429572	7.31526e-06	0.00137772	25.2996	NA
order Pasteurellales	Asthma	rs35510	A	G	0.04274	0.122729	0.0264958	4.01578e-06	0.00123251	22.6296	rs35509
order Pasteurellales	Asthma	rs4822728	T	C	0.4833	0.0685479	0.0149032	4.71846e-06	0.00234679	43.1366	NA
order Pasteurellales	Asthma	rs6972479	A	G	0.2044	-0.0781862	0.0175366	7.74819e-06	0.00198823	36.5327	NA
order Pasteurellales	Asthma	rs72756943	G	A	0.06611	0.13988	0.0303029	3.3522e-06	0.00241604	44.4126	NA
order Pasteurellales	Asthma	rs73139353	A	C	0.08833	-0.222573	0.0484634	8.71325e-06	0.00797849	147.486	NA
order Pasteurellales	Asthma	rs76022354	C	T	0.04971	0.24289	0.0500406	1.82856e-06	0.00557377	102.785	NA
order Pasteurellales	Asthma	rs78909003	T	C	0.05525	-0.241159	0.0498372	2.04894e-06	0.00607136	112.017	NA
order Pasteurellales	Asthma	rs9382510	C	T	0.2653	-0.0881865	0.0169965	2.476e-07	0.00303167	55.7638	NA
order Pasteurellales	Asthma	rs9895850	T	C	0.04362	-0.176406	0.041017	9.0826e-06	0.00259641	47.7369	NA
order Pasteurellales	Asthma	rs9938097	C	T	0.6111	0.0710386	0.0158024	8.22602e-06	0.00239866	44.0924	NA

## Sheet: IV_GM on Obesity related asthma
Detailed information of instrumental variables of gut microbiota on obesity related asthma
Bacterial taxa (exposure)	Outcome	SNP	Effect allele	Other allele	EAF	Beta	SE	P-value	R2	F	Proxy SNP
class Deltaproteobacteria	Obesity related asthma	rs1035691	G	A	0.5966	0.055176	0.0121602	9.65162e-06	0.00146538	26.9115	NA
class Deltaproteobacteria	Obesity related asthma	rs112381107	C	T	0.06024	0.206594	0.0456908	4.63052e-06	0.00483245	89.0478	rs7870745
class Deltaproteobacteria	Obesity related asthma	rs11599763	C	T	0.5926	0.0544219	0.0117397	3.94121e-06	0.00143008	26.2623	NA
class Deltaproteobacteria	Obesity related asthma	rs17084793	G	A	0.1463	-0.0710762	0.015953	5.6863e-06	0.00126191	23.1701	NA
class Deltaproteobacteria	Obesity related asthma	rs17791387	A	G	0.09574	-0.0735881	0.0154246	1.60221e-06	0.000937631	17.2104	NA
class Deltaproteobacteria	Obesity related asthma	rs2692012	G	A	0.9449	-0.110335	0.0253336	3.14188e-06	0.00126763	23.2754	rs2810628
class Deltaproteobacteria	Obesity related asthma	rs2838334	G	A	0.3426	0.0561722	0.0124124	5.44553e-06	0.00142131	26.1011	NA
class Deltaproteobacteria	Obesity related asthma	rs3935584	C	T	0.5317	-0.0523484	0.011566	7.50119e-06	0.00136467	25.0595	NA
class Deltaproteobacteria	Obesity related asthma	rs4506934	C	T	0.1185	-0.0936514	0.02012	3.58889e-06	0.00183231	33.6626	NA
class Deltaproteobacteria	Obesity related asthma	rs55744759	A	G	0.112	-0.0779693	0.0170738	7.31375e-06	0.00120923	22.2017	NA
class Deltaproteobacteria	Obesity related asthma	rs6058181	C	T	0.1624	0.0825716	0.0165958	3.39555e-07	0.00185487	34.0779	NA
class Deltaproteobacteria	Obesity related asthma	rs62020470	A	G	0.179	-0.0585411	0.0129358	4.85087e-06	0.00100727	18.49	NA
class Deltaproteobacteria	Obesity related asthma	rs9928243	C	A	0.4712	-0.0538457	0.0117718	5.02077e-06	0.00144487	26.5344	NA
family Family XIII	Obesity related asthma	rs10404377	A	C	0.5785	0.0503183	0.011165	6.99021e-06	0.00123476	22.671	NA
family Family XIII	Obesity related asthma	rs118170811	A	G	0.03091	0.151619	0.0317112	1.80356e-06	0.00137721	25.2901	NA
family Family XIII	Obesity related asthma	rs12904405	A	G	0.09499	-0.0851896	0.0192688	7.67414e-06	0.00124777	22.9102	rs12915196
family Family XIII	Obesity related asthma	rs3098182	T	G	0.4667	-0.0508511	0.011014	4.04027e-06	0.00128718	23.6348	rs12900618
family Family XIII	Obesity related asthma	rs482905	G	T	0.2486	0.0596528	0.012717	3.72349e-06	0.00132943	24.4115	NA
family Family XIII	Obesity related asthma	rs6501525	A	G	0.3408	0.0561559	0.0115587	1.23726e-06	0.00141689	26.0199	NA
family Family XIII	Obesity related asthma	rs66753613	G	A	0.1844	0.0651136	0.0144251	8.08295e-06	0.0012753	23.4163	NA
family Family XIII	Obesity related asthma	rs6797051	C	T	0.09537	-0.0805985	0.0171364	4.89283e-06	0.0011209	20.5781	NA
family Family XIII	Obesity related asthma	rs7514702	T	C	0.1504	-0.0663236	0.0141626	3.91643e-06	0.00112416	20.6381	NA
family Pasteurellaceae	Obesity related asthma	rs10965428	C	A	0.05664	-0.119902	0.0258219	4.29151e-06	0.00153633	28.2165	NA
family Pasteurellaceae	Obesity related asthma	rs111582866	G	A	0.08738	-0.113957	0.0256403	7.06627e-06	0.00207116	38.0598	NA
family Pasteurellaceae	Obesity related asthma	rs12050685	A	G	0.2805	-0.0670948	0.015239	9.18523e-06	0.00181707	33.3821	NA
family Pasteurellaceae	Obesity related asthma	rs16970009	A	G	0.01997	0.187381	0.0429572	7.31526e-06	0.00137435	25.2376	NA
family Pasteurellaceae	Obesity related asthma	rs35510	A	G	0.04278	0.122729	0.0264958	4.01578e-06	0.00123361	22.6498	rs35509
family Pasteurellaceae	Obesity related asthma	rs4822728	T	C	0.4834	0.0685479	0.0149032	4.71846e-06	0.00234682	43.1372	NA
family Pasteurellaceae	Obesity related asthma	rs6972479	A	G	0.2045	-0.0781862	0.0175366	7.74819e-06	0.00198895	36.546	NA
family Pasteurellaceae	Obesity related asthma	rs72756943	G	A	0.06636	0.13988	0.0303029	3.3522e-06	0.00242453	44.569	NA
family Pasteurellaceae	Obesity related asthma	rs73139353	A	C	0.08836	-0.222573	0.0484634	8.71325e-06	0.00798094	147.532	NA
family Pasteurellaceae	Obesity related asthma	rs76022354	C	T	0.04983	0.24289	0.0500406	1.82856e-06	0.00558652	103.021	NA
family Pasteurellaceae	Obesity related asthma	rs78909003	T	C	0.05532	-0.241159	0.0498372	2.04894e-06	0.0060786	112.151	NA
family Pasteurellaceae	Obesity related asthma	rs9382510	C	T	0.2648	-0.0881865	0.0169965	2.476e-07	0.00302801	55.6963	NA
family Pasteurellaceae	Obesity related asthma	rs9895850	T	C	0.04346	-0.176406	0.041017	9.0826e-06	0.00258732	47.5693	NA
family Pasteurellaceae	Obesity related asthma	rs9938097	C	T	0.6111	0.0710386	0.0158024	8.22602e-06	0.00239866	44.0924	NA
family Rikenellaceae	Obesity related asthma	rs10217435	C	T	0.1405	-0.0883756	0.0197506	6.50759e-06	0.00188633	34.6568	NA
family Rikenellaceae	Obesity related asthma	rs10832801	A	C	0.2842	-0.0534763	0.0122666	7.50412e-06	0.00116351	21.3612	NA
family Rikenellaceae	Obesity related asthma	rs1939881	G	A	0.05871	-0.105589	0.0206213	5.64378e-07	0.00123226	22.6251	NA
family Rikenellaceae	Obesity related asthma	rs2447496	A	G	0.7311	0.0549203	0.0121904	6.08611e-06	0.00118594	21.7736	NA
family Rikenellaceae	Obesity related asthma	rs2833282	G	A	0.1524	0.0711137	0.0156966	4.31102e-06	0.00130651	23.9901	NA
family Rikenellaceae	Obesity related asthma	rs35909684	A	C	0.07344	-0.0850181	0.0191539	7.09823e-06	0.000983692	18.0567	rs2467936
family Rikenellaceae	Obesity related asthma	rs36021379	A	G	0.1583	-0.0656005	0.0144903	7.19515e-06	0.00114679	21.0539	NA
family Rikenellaceae	Obesity related asthma	rs4264350	T	C	0.4595	-0.0526393	0.0108555	1.34831e-06	0.00137636	25.2744	NA
family Rikenellaceae	Obesity related asthma	rs59663348	G	A	0.2463	0.0570915	0.0125048	6.12238e-06	0.00121014	22.2184	NA
family Rikenellaceae	Obesity related asthma	rs62532512	A	C	0.5676	0.0504257	0.0107399	2.76427e-06	0.00124814	22.9169	NA
family Rikenellaceae	Obesity related asthma	rs6744030	C	T	0.214	0.0696747	0.0157103	9.31515e-06	0.00163311	29.997	NA
family Rikenellaceae	Obesity related asthma	rs6837275	A	G	0.3005	0.0570355	0.011887	1.447e-06	0.00136758	25.113	NA
family Rikenellaceae	Obesity related asthma	rs74474130	T	G	0.03606	0.137747	0.0295688	3.61377e-06	0.00131908	24.2212	NA
family Rikenellaceae	Obesity related asthma	rs77885767	C	T	0.04621	-0.156209	0.0336482	2.84695e-06	0.00215095	39.5292	NA
family Rikenellaceae	Obesity related asthma	rs9389714	C	T	0.08769	-0.0636841	0.0143416	8.79063e-06	0.00064891	11.9074	NA
family Rikenellaceae	Obesity related asthma	rs9578457	G	A	0.04765	-0.141478	0.0315848	3.99448e-06	0.00181663	33.3741	NA
family Rikenellaceae	Obesity related asthma	rs9603208	G	T	0.1007	0.0821173	0.0159596	1.91801e-07	0.00122133	22.4242	NA
genus Anaerofilum	Obesity related asthma	rs10794359	C	T	0.5354	0.0953524	0.02006	2.23496e-06	0.00452325	83.3243	NA
genus Anaerofilum	Obesity related asthma	rs1563175	A	C	0.4576	0.0923834	0.0202157	5.53847e-06	0.00423666	78.0224	NA
genus Anaerofilum	Obesity related asthma	rs17012738	T	G	0.4897	0.0903417	0.0200239	7.24169e-06	0.00407908	75.1085	NA
genus Anaerofilum	Obesity related asthma	rs17096874	C	T	0.2115	-0.126337	0.0268919	2.86029e-06	0.00532357	98.1462	NA
genus Anaerofilum	Obesity related asthma	rs356049	G	A	0.0691	0.132603	0.0289802	6.55843e-06	0.00226213	41.577	NA
genus Anaerofilum	Obesity related asthma	rs4244069	A	G	0.8729	0.146775	0.0326594	9.81206e-06	0.00478018	88.08	NA
genus Anaerofilum	Obesity related asthma	rs4506496	A	G	0.7082	-0.10309	0.0212861	1.48659e-06	0.00439242	80.9036	NA
genus Anaerofilum	Obesity related asthma	rs712981	A	C	0.386	0.10076	0.0202902	6.83109e-07	0.0048124	88.6766	NA
genus Anaerofilum	Obesity related asthma	rs79598899	C	T	0.04724	0.182586	0.0357284	3.74731e-07	0.00300095	55.197	NA
genus Anaerofilum	Obesity related asthma	rs816292	T	C	0.2961	-0.113003	0.02204	2.6404e-07	0.00532303	98.1362	NA
genus Anaerofilum	Obesity related asthma	rs9299345	T	C	0.09612	-0.1364	0.0302372	8.04304e-06	0.00323283	59.476	NA
genus Collinsella	Obesity related asthma	rs10890671	C	T	0.4368	0.0537401	0.0118848	6.52139e-06	0.00142093	26.0941	NA
genus Collinsella	Obesity related asthma	rs11597285	G	T	0.3993	-0.0537947	0.0120548	9.37605e-06	0.00138824	25.493	NA
genus Collinsella	Obesity related asthma	rs1496626	T	C	0.134	-0.0722307	0.01616	6.78172e-06	0.00121087	22.2318	NA
genus Collinsella	Obesity related asthma	rs149807560	C	A	0.06944	-0.104264	0.0235841	7.09872e-06	0.00140492	25.7997	NA
genus Collinsella	Obesity related asthma	rs2103510	G	A	0.116	0.0786551	0.0168217	2.42477e-06	0.0012688	23.2969	NA
genus Collinsella	Obesity related asthma	rs62448871	C	A	0.5356	-0.0540309	0.0120324	6.7825e-06	0.00145227	26.6704	NA
genus Collinsella	Obesity related asthma	rs73052258	G	A	0.07714	0.0930178	0.0202658	1.71581e-06	0.00123191	22.6186	NA
genus Collinsella	Obesity related asthma	rs75672793	A	G	0.0456	-0.108908	0.0240522	6.1355e-06	0.00103239	18.9516	NA
genus Collinsella	Obesity related asthma	rs9541268	C	A	0.0906	0.09597	0.0197312	8.79427e-07	0.00151769	27.8738	NA
genus Ruminococcaceae UCG010	Obesity related asthma	rs12597105	A	G	0.8112	-0.0670855	0.0144415	4.87304e-06	0.00137853	25.3144	NA
genus Ruminococcaceae UCG010	Obesity related asthma	rs2820282	C	A	0.5989	0.0592304	0.0125917	2.85384e-06	0.00168549	30.9607	NA
genus Ruminococcaceae UCG010	Obesity related asthma	rs682403	A	G	0.527	-0.0588161	0.0124671	2.36537e-06	0.00172462	31.6808	NA
genus Ruminococcaceae UCG010	Obesity related asthma	rs6958419	C	T	0.4643	-0.0585718	0.0124994	2.84165e-06	0.00170658	31.3488	NA
genus Ruminococcaceae UCG010	Obesity related asthma	rs73218807	G	A	0.08139	-0.166211	0.0367938	6.43028e-06	0.00413097	76.0679	NA
genus Ruminococcaceae UCG010	Obesity related asthma	rs7441445	T	C	0.4861	0.05695	0.0126502	6.8019e-06	0.0016204	29.7631	NA
genus Terrisporobacter	Obesity related asthma	rs1883097	C	T	0.03782	0.226399	0.0454642	4.15786e-07	0.00373041	68.6645	NA
genus Terrisporobacter	Obesity related asthma	rs2569953	C	A	0.5851	0.0775591	0.0174641	8.95014e-06	0.00292058	53.7145	NA
genus Terrisporobacter	Obesity related asthma	rs2872237	A	C	0.6002	0.0814505	0.0175943	3.97137e-06	0.00318388	58.5724	NA
genus Terrisporobacter	Obesity related asthma	rs58405430	G	T	0.05941	0.134617	0.0301177	7.93707e-06	0.0020253	37.2154	NA
genus Terrisporobacter	Obesity related asthma	rs7184125	T	C	0.2921	0.091256	0.0205493	8.48106e-06	0.00344395	63.3733	NA
genus Turicibacter	Obesity related asthma	rs11054680	T	C	0.1728	-0.104751	0.0226997	2.30978e-06	0.0031369	57.7055	NA
genus Turicibacter	Obesity related asthma	rs11666533	C	T	0.08493	-0.111689	0.0248436	7.37106e-06	0.00193895	35.6255	NA
genus Turicibacter	Obesity related asthma	rs12603364	T	C	0.1502	0.110861	0.0225598	8.66603e-07	0.00313743	57.7153	rs59138429
genus Turicibacter	Obesity related asthma	rs149744580	A	G	0.0536	0.169883	0.0315478	7.00971e-08	0.00292799	53.8511	NA
genus Turicibacter	Obesity related asthma	rs2834977	T	C	0.152	-0.0959995	0.0208261	3.95585e-06	0.00237579	43.6709	NA
genus Turicibacter	Obesity related asthma	rs2952020	A	G	0.7503	0.0759019	0.0165764	5.63313e-06	0.00215868	39.6716	NA
genus Turicibacter	Obesity related asthma	rs3734633	G	A	0.05771	-0.120957	0.02683	5.31912e-06	0.00159121	29.2261	NA
genus Turicibacter	Obesity related asthma	rs4869133	G	A	0.1773	0.131186	0.027197	2.5537e-06	0.0050206	92.5322	NA
genus Turicibacter	Obesity related asthma	rs55756211	T	C	0.07262	-0.115115	0.0240708	2.8053e-06	0.00178487	32.7896	NA
genus Turicibacter	Obesity related asthma	rs7199484	G	A	0.3062	-0.0731428	0.0160172	5.7666e-06	0.00227307	41.7785	NA
order Bacillales	Obesity related asthma	rs10233278	T	C	0.556	-0.116319	0.0248527	3.508e-06	0.00668019	123.325	NA
order Bacillales	Obesity related asthma	rs10410917	C	T	0.39	-0.11471	0.0250025	5.57353e-06	0.00626076	115.533	NA
order Bacillales	Obesity related asthma	rs11034576	A	G	0.1234	0.205765	0.0453311	8.85972e-06	0.00915988	169.527	NA
order Bacillales	Obesity related asthma	rs11207728	A	G	0.8374	0.14455	0.0316912	5.73456e-06	0.0056901	104.942	NA
order Bacillales	Obesity related asthma	rs11844714	A	G	0.2073	-0.143245	0.0320272	5.06209e-06	0.00674368	124.505	NA
order Bacillales	Obesity related asthma	rs1287018	G	A	0.1862	0.141125	0.0319309	9.87097e-06	0.00603581	111.357	NA
order Bacillales	Obesity related asthma	rs4617108	G	A	0.914	-0.248861	0.0525929	1.97506e-06	0.00973617	180.297	NA
order Bacillales	Obesity related asthma	rs62640857	A	G	0.2259	0.148238	0.0326455	4.49262e-06	0.00768533	142.025	rs17813197
order Bacillales	Obesity related asthma	rs74420793	A	G	0.104	-0.164413	0.0353763	3.07319e-06	0.00503783	92.8515	NA
order NB1n	Obesity related asthma	rs11251024	G	A	0.264	0.104201	0.0206737	6.62796e-07	0.00421945	77.7041	NA
order NB1n	Obesity related asthma	rs11606187	A	G	0.1442	-0.154539	0.0326288	3.30583e-06	0.00589446	108.733	NA
order NB1n	Obesity related asthma	rs13385922	T	C	0.3476	0.0929494	0.0201348	3.96826e-06	0.00391847	72.1396	NA
order NB1n	Obesity related asthma	rs166849	A	G	0.5855	-0.0911053	0.0202239	7.73891e-06	0.00402874	74.1778	NA
order NB1n	Obesity related asthma	rs2172426	T	C	0.5959	0.10212	0.0198947	3.17424e-07	0.00502243	92.5662	NA
order NB1n	Obesity related asthma	rs267959	G	A	0.7229	-0.0988612	0.0209676	2.61993e-06	0.00391558	72.0862	NA
order NB1n	Obesity related asthma	rs4383094	C	T	0.8577	-0.149188	0.0320662	4.28134e-06	0.00543298	100.174	NA
order NB1n	Obesity related asthma	rs60583455	T	C	0.3667	0.108934	0.021177	2.59579e-07	0.00551159	101.632	rs57230089
order NB1n	Obesity related asthma	rs60775321	T	C	0.2902	-0.0962425	0.0213842	7.10461e-06	0.0038159	70.2441	NA
order NB1n	Obesity related asthma	rs72671304	T	C	0.07402	0.172322	0.0370028	3.79577e-06	0.00407063	74.9524	NA
order NB1n	Obesity related asthma	rs7911787	G	T	0.03213	-0.223071	0.0470232	3.38821e-06	0.00309488	56.9301	NA
order NB1n	Obesity related asthma	rs8126061	T	C	0.1264	-0.159135	0.0351904	7.36326e-06	0.00559269	103.136	NA
order NB1n	Obesity related asthma	rs9542068	T	C	0.3348	0.0990709	0.0218149	6.52334e-06	0.0043718	80.522	NA
order Pasteurellales	Obesity related asthma	rs10965428	C	A	0.05664	-0.119902	0.0258219	4.29151e-06	0.00153633	28.2165	NA
order Pasteurellales	Obesity related asthma	rs111582866	G	A	0.08738	-0.113957	0.0256403	7.06627e-06	0.00207116	38.0598	NA
order Pasteurellales	Obesity related asthma	rs12050685	A	G	0.2805	-0.0670948	0.015239	9.18523e-06	0.00181707	33.3821	NA
order Pasteurellales	Obesity related asthma	rs16970009	A	G	0.01997	0.187381	0.0429572	7.31526e-06	0.00137435	25.2376	NA
order Pasteurellales	Obesity related asthma	rs35510	A	G	0.04278	0.122729	0.0264958	4.01578e-06	0.00123361	22.6498	rs35509
order Pasteurellales	Obesity related asthma	rs4822728	T	C	0.4834	0.0685479	0.0149032	4.71846e-06	0.00234682	43.1372	NA
order Pasteurellales	Obesity related asthma	rs6972479	A	G	0.2045	-0.0781862	0.0175366	7.74819e-06	0.00198895	36.546	NA
order Pasteurellales	Obesity related asthma	rs72756943	G	A	0.06636	0.13988	0.0303029	3.3522e-06	0.00242453	44.569	NA
order Pasteurellales	Obesity related asthma	rs73139353	A	C	0.08836	-0.222573	0.0484634	8.71325e-06	0.00798094	147.532	NA
order Pasteurellales	Obesity related asthma	rs76022354	C	T	0.04983	0.24289	0.0500406	1.82856e-06	0.00558652	103.021	NA
order Pasteurellales	Obesity related asthma	rs78909003	T	C	0.05532	-0.241159	0.0498372	2.04894e-06	0.0060786	112.151	NA
order Pasteurellales	Obesity related asthma	rs9382510	C	T	0.2648	-0.0881865	0.0169965	2.476e-07	0.00302801	55.6963	NA
order Pasteurellales	Obesity related asthma	rs9895850	T	C	0.04346	-0.176406	0.041017	9.0826e-06	0.00258732	47.5693	NA
order Pasteurellales	Obesity related asthma	rs9938097	C	T	0.6111	0.0710386	0.0158024	8.22602e-06	0.00239866	44.0924	NA

## Sheet: IV_GM on non-allergic asthma 
Detailed information of instrumental variables of gut microbiota on non-allergic asthma
Bacterial taxa (exposure)	Outcome	SNP	Effect allele	Other allele	EAF	Beta	SE	P-value	R2	F	Proxy SNP
class Bacilli	Non-allergic asthma	rs11110282	A	G	0.0482	-0.101189	0.0217379	4.85445e-06	0.000939484	17.2445	NA
class Bacilli	Non-allergic asthma	rs11730038	G	A	0.2931	-0.0630747	0.0128717	1.96024e-06	0.0016486	30.2819	NA
class Bacilli	Non-allergic asthma	rs12797734	T	C	0.2623	0.0572158	0.0126793	7.21174e-06	0.00126689	23.2618	NA
class Bacilli	Non-allergic asthma	rs13068444	A	G	0.1778	0.0601035	0.0136407	9.53038e-06	0.00105618	19.3887	NA
class Bacilli	Non-allergic asthma	rs1595463	C	A	0.5394	0.0476864	0.0108547	7.97389e-06	0.00112994	20.7442	NA
class Bacilli	Non-allergic asthma	rs28564647	T	G	0.1671	-0.0613034	0.0137579	7.81196e-06	0.00104609	19.2033	NA
class Bacilli	Non-allergic asthma	rs2952251	G	A	0.771	0.0598868	0.0123903	1.07895e-06	0.00126643	23.2533	NA
class Bacilli	Non-allergic asthma	rs34989881	A	G	0.04892	0.111056	0.0246039	6.54591e-06	0.00114767	21.0702	NA
class Bacilli	Non-allergic asthma	rs35344081	G	A	0.2623	0.0619529	0.0127066	1.01499e-06	0.00148536	27.279	NA
class Bacilli	Non-allergic asthma	rs4028634	C	T	0.6326	-0.0520614	0.0109842	2.2076e-06	0.00125988	23.1329	NA
class Bacilli	Non-allergic asthma	rs4459992	T	C	0.3277	0.0535854	0.0116362	4.29833e-06	0.00126521	23.2308	NA
class Bacilli	Non-allergic asthma	rs57872228	C	T	0.1165	-0.0714773	0.0146647	9.21977e-07	0.00105172	19.3067	NA
class Bacilli	Non-allergic asthma	rs694949	A	G	0.09563	-0.081146	0.0180042	7.59591e-06	0.00113895	20.9099	NA
class Bacilli	Non-allergic asthma	rs74663707	C	T	0.06642	0.0979154	0.0224074	8.45688e-06	0.001189	21.8299	NA
class Bacilli	Non-allergic asthma	rs7666190	A	C	0.8832	0.104044	0.0247934	8.46837e-06	0.0022334	41.0477	NA
class Bacilli	Non-allergic asthma	rs77558518	A	G	0.09556	-0.107255	0.0222879	1.33773e-06	0.00198848	36.5374	NA
class Bacilli	Non-allergic asthma	rs78938557	T	C	0.03032	0.108007	0.0232858	1.06891e-06	0.000685948	12.5876	NA
class Bacilli	Non-allergic asthma	rs9581006	T	C	0.9633	-0.225309	0.0467697	1.79457e-06	0.00358934	66.0584	NA
family Acidaminococcaceae	Non-allergic asthma	rs262812	T	C	0.3054	-0.065675	0.0142257	3.24908e-06	0.00182993	33.6187	NA
family Acidaminococcaceae	Non-allergic asthma	rs2933324	G	A	0.7727	0.0662557	0.0140257	2.23676e-06	0.00154201	28.321	NA
family Acidaminococcaceae	Non-allergic asthma	rs45497800	T	C	0.1429	-0.117863	0.0257351	5.86422e-06	0.0034029	62.6154	NA
family Acidaminococcaceae	Non-allergic asthma	rs6589457	G	A	0.9498	-0.165911	0.0349516	2.3151e-06	0.00262492	48.2625	NA
family Acidaminococcaceae	Non-allergic asthma	rs6923842	T	C	0.1157	-0.0796106	0.0169192	2.21304e-06	0.00129689	23.8133	NA
family Acidaminococcaceae	Non-allergic asthma	rs74540770	G	A	0.08104	-0.108969	0.0243533	7.0881e-06	0.00176861	32.4902	NA
family Acidaminococcaceae	Non-allergic asthma	rs78702810	T	C	0.1043	-0.143755	0.0323244	9.16474e-06	0.0038612	71.0812	NA
genus Desulfovibrio	Non-allergic asthma	rs12031543	T	C	0.1384	-0.127185	0.0281887	6.54757e-06	0.00385783	71.0189	NA
genus Desulfovibrio	Non-allergic asthma	rs13066142	G	A	0.09068	0.119141	0.0250891	3.78669e-06	0.00234089	43.0279	NA
genus Desulfovibrio	Non-allergic asthma	rs16863365	A	G	0.04712	0.109402	0.0226964	1.79449e-06	0.00107479	19.7307	NA
genus Desulfovibrio	Non-allergic asthma	rs2032031	G	A	0.4929	0.0654931	0.0148681	9.14282e-06	0.00214424	39.4056	NA
genus Desulfovibrio	Non-allergic asthma	rs2456226	A	C	0.6889	0.0854927	0.0172749	8.5487e-07	0.00313288	57.6314	rs37785
genus Desulfovibrio	Non-allergic asthma	rs2590913	A	G	0.9474	-0.154496	0.0339396	6.65426e-06	0.00237894	43.729	NA
genus Desulfovibrio	Non-allergic asthma	rs2853179	T	C	0.7712	-0.0811971	0.0174234	2.42438e-06	0.00232667	42.7659	NA
genus Desulfovibrio	Non-allergic asthma	rs4797774	A	G	0.9563	-0.212582	0.0470044	5.64313e-06	0.0037771	69.5271	NA
genus Desulfovibrio	Non-allergic asthma	rs6580353	T	C	0.2057	0.0770979	0.0169735	4.93856e-06	0.00194238	35.6887	NA
genus Desulfovibrio	Non-allergic asthma	rs72647089	T	G	0.07981	-0.106594	0.0239337	8.29755e-06	0.0016689	30.6555	NA
genus Eubacterium nodatum group	Non-allergic asthma	rs10263623	C	T	0.03924	0.193496	0.0439023	8.90697e-06	0.00282305	51.9156	NA
genus Eubacterium nodatum group	Non-allergic asthma	rs10458299	T	C	0.07477	-0.187753	0.041969	8.3672e-06	0.00487732	89.8786	NA
genus Eubacterium nodatum group	Non-allergic asthma	rs11006576	A	G	0.5405	-0.110167	0.024593	7.98656e-06	0.00602857	111.222	NA
genus Eubacterium nodatum group	Non-allergic asthma	rs113893692	C	T	0.124	-0.185107	0.0403573	5.75705e-06	0.00744392	137.53	NA
genus Eubacterium nodatum group	Non-allergic asthma	rs34297067	A	G	0.1476	-0.186907	0.0341475	6.59781e-08	0.00879045	162.629	NA
genus Eubacterium nodatum group	Non-allergic asthma	rs61841040	G	T	0.197	0.160621	0.0341609	3.56139e-06	0.00816237	150.913	NA
genus Eubacterium nodatum group	Non-allergic asthma	rs6818880	G	A	0.5322	0.110081	0.0245964	7.82546e-06	0.00603378	111.319	NA
genus Eubacterium nodatum group	Non-allergic asthma	rs77910827	C	T	0.1082	0.201788	0.0413568	9.05378e-07	0.00785806	145.242	NA
genus Eubacterium nodatum group	Non-allergic asthma	rs7827125	C	T	0.2799	0.1223	0.0271331	7.17348e-06	0.00602946	111.239	NA
genus Eubacterium nodatum group	Non-allergic asthma	rs7880204	T	C	0.2453	-0.125454	0.0275303	6.8388e-06	0.00582735	107.488	NA
genus Eubacterium nodatum group	Non-allergic asthma	rs9425984	T	C	0.2185	-0.130234	0.0292347	7.20676e-06	0.00579241	106.84	NA
genus Eubacterium xylanophilum group	Non-allergic asthma	rs10140184	A	C	0.4737	0.0576795	0.012599	4.95861e-06	0.00165886	30.4707	NA
genus Eubacterium xylanophilum group	Non-allergic asthma	rs10917203	A	C	0.3935	0.0612633	0.0130917	3.15152e-06	0.00179146	32.9107	NA
genus Eubacterium xylanophilum group	Non-allergic asthma	rs112176119	C	T	0.09246	-0.113455	0.0245762	3.32767e-06	0.00216021	39.6998	NA
genus Eubacterium xylanophilum group	Non-allergic asthma	rs13239072	G	A	0.2751	0.0687427	0.0142728	1.81782e-06	0.00188474	34.6277	NA
genus Eubacterium xylanophilum group	Non-allergic asthma	rs17830032	G	A	0.08072	-0.160597	0.0310515	2.38891e-07	0.00382766	70.4614	NA
genus Eubacterium xylanophilum group	Non-allergic asthma	rs1999224	G	T	0.09742	-0.0949051	0.0203503	3.75491e-06	0.00158396	29.0927	NA
genus Eubacterium xylanophilum group	Non-allergic asthma	rs2012708	G	A	0.6565	-0.0573202	0.0126905	6.52544e-06	0.00148186	27.2147	NA
genus Eubacterium xylanophilum group	Non-allergic asthma	rs2213117	T	G	0.1623	0.0877797	0.0189012	4.21328e-06	0.0020952	38.5024	NA
genus Eubacterium xylanophilum group	Non-allergic asthma	rs75586835	A	G	0.07031	-0.114498	0.0263455	9.38707e-06	0.00171388	31.4831	NA
genus Oxalobacter	Non-allergic asthma	rs10464997	G	A	0.1847	0.137691	0.0294804	3.29754e-06	0.00570986	105.309	NA
genus Oxalobacter	Non-allergic asthma	rs11108500	A	G	0.08811	-0.199099	0.0427327	3.74283e-06	0.00636995	117.561	NA
genus Oxalobacter	Non-allergic asthma	rs111966731	T	C	0.08646	0.213114	0.047162	7.29861e-06	0.00717458	132.518	NA
genus Oxalobacter	Non-allergic asthma	rs12002250	A	C	0.04281	0.217122	0.0466317	1.41504e-06	0.0038635	71.1237	NA
genus Oxalobacter	Non-allergic asthma	rs1569853	T	C	0.1216	-0.138078	0.0296981	3.64502e-06	0.00407291	74.9945	NA
genus Oxalobacter	Non-allergic asthma	rs36057338	G	T	0.03285	0.207847	0.0421439	8.79812e-07	0.00274503	50.4769	NA
genus Oxalobacter	Non-allergic asthma	rs3862635	C	T	0.09084	-0.172142	0.0394026	9.18692e-06	0.00489464	90.1995	NA
genus Oxalobacter	Non-allergic asthma	rs4428215	G	A	0.2533	0.130293	0.0242237	7.51069e-08	0.00642175	118.523	NA
genus Oxalobacter	Non-allergic asthma	rs6000536	C	T	0.1684	-0.130992	0.0253804	2.06054e-07	0.00480592	88.5565	NA
genus Oxalobacter	Non-allergic asthma	rs6993398	G	A	0.1828	0.127217	0.0278855	7.12771e-06	0.00483532	89.1009	NA
genus Oxalobacter	Non-allergic asthma	rs736744	T	C	0.5686	-0.117882	0.0211262	2.57472e-08	0.00681729	125.874	NA

## Sheet: IV_GM on allergic asthma 
Detailed information of instrumental variables of gut microbiota on allergic asthma
Bacterial taxa (exposure)	Outcome	SNP	Effect allele	Other allele	EAF	Beta	SE	P-value	R2	F	Proxy SNP
class Bacteroidia	Allergic asthma	rs11146701	A	G	0.3431	0.0473596	0.010541	7.08223e-06	0.00101103	18.5591	NA
class Bacteroidia	Allergic asthma	rs17343978	A	C	0.2049	-0.0552057	0.0120278	8.3593e-06	0.000993028	18.2283	NA
class Bacteroidia	Allergic asthma	rs2032750	C	T	0.5386	0.0508393	0.0106807	1.91509e-06	0.00128462	23.5876	NA
class Bacteroidia	Allergic asthma	rs2363574	T	C	0.9619	0.222741	0.0508055	9.93482e-06	0.00363651	66.9298	rs7534666
class Bacteroidia	Allergic asthma	rs4146051	G	A	0.9174	0.107377	0.0245661	8.76436e-06	0.0017474	32.0998	NA
class Bacteroidia	Allergic asthma	rs4916508	A	G	0.5764	0.0466729	0.0105312	8.4711e-06	0.00106375	19.5278	NA
class Bacteroidia	Allergic asthma	rs55773148	G	A	0.05289	-0.121514	0.0236759	3.89583e-07	0.0014793	27.1676	NA
class Bacteroidia	Allergic asthma	rs62531359	T	G	0.1837	0.0655728	0.0149891	9.08657e-06	0.00128954	23.6782	NA
class Bacteroidia	Allergic asthma	rs62575403	C	T	0.04213	0.140055	0.0311128	7.06122e-06	0.00158316	29.0781	NA
class Bacteroidia	Allergic asthma	rs72706335	T	C	0.02554	-0.22241	0.0493458	7.65526e-06	0.0024622	45.2633	NA
class Bacteroidia	Allergic asthma	rs73975615	G	A	0.007475	-0.207018	0.0442633	1.21616e-06	0.000635915	11.6688	NA
class Bacteroidia	Allergic asthma	rs7631304	G	A	0.1485	-0.0645771	0.0132957	8.36778e-07	0.00105463	19.3601	NA
class Bacteroidia	Allergic asthma	rs79585701	A	C	0.1414	0.0646823	0.0149628	9.98596e-06	0.00101588	18.6481	NA
class Bacteroidia	Allergic asthma	rs929878	T	C	0.7867	0.0548532	0.012153	4.7338e-06	0.0010098	18.5364	NA
genus Ruminococcaceae UCG009	Allergic asthma	rs113006825	T	C	0.2157	-0.0928893	0.0208035	7.97701e-06	0.0029194	53.6927	NA
genus Ruminococcaceae UCG009	Allergic asthma	rs12508214	C	T	0.3388	-0.0774649	0.0168937	4.75488e-06	0.00268854	49.4353	NA
genus Ruminococcaceae UCG009	Allergic asthma	rs138460696	A	G	0.07688	0.139274	0.0315794	9.80844e-06	0.00275322	50.628	NA
genus Ruminococcaceae UCG009	Allergic asthma	rs1550196	A	G	0.9	-0.130842	0.0262478	1.13287e-06	0.00308153	56.6838	NA
genus Ruminococcaceae UCG009	Allergic asthma	rs2058609	G	A	0.7229	-0.0816464	0.017472	3.12486e-06	0.00267066	49.1057	NA
genus Ruminococcaceae UCG009	Allergic asthma	rs2192926	A	G	0.3287	-0.089048	0.0192989	4.87742e-06	0.00349941	64.3975	NA
genus Ruminococcaceae UCG009	Allergic asthma	rs4079028	C	T	0.24	0.0915623	0.019936	3.28246e-06	0.00305836	56.2562	NA
genus Ruminococcaceae UCG009	Allergic asthma	rs4708333	T	G	0.3415	-0.084033	0.0174757	1.56246e-06	0.00317597	58.4265	NA
genus Ruminococcaceae UCG009	Allergic asthma	rs6952765	G	A	0.3184	0.0732099	0.0166777	8.13055e-06	0.00232634	42.7598	NA
genus Ruminococcaceae UCG009	Allergic asthma	rs758191	T	G	0.1018	0.17702	0.0375113	9.0099e-06	0.00573054	105.692	NA
genus Ruminococcaceae UCG009	Allergic asthma	rs78410648	A	G	0.1094	0.120989	0.0277317	9.67208e-06	0.00285247	52.4583	NA
genus Ruminococcaceae UCG009	Allergic asthma	rs9558661	T	C	0.2044	-0.0897823	0.0200739	7.00842e-06	0.00262172	48.2036	NA
order Bacteroidales	Allergic asthma	rs11146701	A	G	0.3431	0.0473596	0.010541	7.08223e-06	0.00101103	18.5591	NA
order Bacteroidales	Allergic asthma	rs17343978	A	C	0.2049	-0.0552057	0.0120278	8.3593e-06	0.000993028	18.2283	NA
order Bacteroidales	Allergic asthma	rs2032750	C	T	0.5386	0.0508393	0.0106807	1.91509e-06	0.00128462	23.5876	NA
order Bacteroidales	Allergic asthma	rs2363574	T	C	0.9619	0.222741	0.0508055	9.93482e-06	0.00363651	66.9298	rs7534666
order Bacteroidales	Allergic asthma	rs4146051	G	A	0.9174	0.107377	0.0245661	8.76436e-06	0.0017474	32.0998	NA
order Bacteroidales	Allergic asthma	rs4916508	A	G	0.5764	0.0466729	0.0105312	8.4711e-06	0.00106375	19.5278	NA
order Bacteroidales	Allergic asthma	rs55773148	G	A	0.05289	-0.121514	0.0236759	3.89583e-07	0.0014793	27.1676	NA
order Bacteroidales	Allergic asthma	rs62531359	T	G	0.1837	0.0655728	0.0149891	9.08657e-06	0.00128954	23.6782	NA
order Bacteroidales	Allergic asthma	rs62575403	C	T	0.04213	0.140055	0.0311128	7.06122e-06	0.00158316	29.0781	NA
order Bacteroidales	Allergic asthma	rs72706335	T	C	0.02554	-0.22241	0.0493458	7.65526e-06	0.0024622	45.2633	NA
order Bacteroidales	Allergic asthma	rs73975615	G	A	0.007475	-0.207018	0.0442633	1.21616e-06	0.000635915	11.6688	NA
order Bacteroidales	Allergic asthma	rs7631304	G	A	0.1485	-0.0645771	0.0132957	8.36778e-07	0.00105463	19.3601	NA
order Bacteroidales	Allergic asthma	rs79585701	A	C	0.1414	0.0646823	0.0149628	9.98596e-06	0.00101588	18.6481	NA
order Bacteroidales	Allergic asthma	rs929878	T	C	0.7867	0.0548532	0.012153	4.7338e-06	0.0010098	18.5364	NA
phylum Actinobacteria	Allergic asthma	rs11766971	C	T	0.4479	-0.0476376	0.010646	9.39918e-06	0.00112235	20.6048	NA
phylum Actinobacteria	Allergic asthma	rs12528285	C	T	0.1097	0.0809469	0.0180784	5.68787e-06	0.00127989	23.5007	NA
phylum Actinobacteria	Allergic asthma	rs13192624	T	C	0.2432	-0.0522862	0.0117742	9.32567e-06	0.00100635	18.473	NA
phylum Actinobacteria	Allergic asthma	rs1397793	A	G	0.69	0.0521387	0.0111587	3.73766e-06	0.00116295	21.351	NA
phylum Actinobacteria	Allergic asthma	rs4429415	C	T	0.4445	0.0581908	0.0111343	2.05145e-07	0.00167222	30.7166	NA
phylum Actinobacteria	Allergic asthma	rs55888705	A	G	0.2814	0.0534221	0.0109975	1.31241e-06	0.00115421	21.1903	NA
phylum Actinobacteria	Allergic asthma	rs6496870	C	T	0.6409	-0.0510777	0.0113809	4.61743e-06	0.00120088	22.0481	NA
phylum Actinobacteria	Allergic asthma	rs6743026	T	C	0.1929	0.0589446	0.0134622	9.88325e-06	0.00108188	19.8609	NA
phylum Actinobacteria	Allergic asthma	rs74037001	G	A	0.08874	-0.0819391	0.0165334	6.71243e-07	0.00108586	19.9342	NA
phylum Actinobacteria	Allergic asthma	rs75211493	G	A	0.07203	0.0840786	0.0184739	9.27193e-06	0.000945036	17.3465	NA
phylum Actinobacteria	Allergic asthma	rs7570971	A	C	0.414	0.086653	0.0113623	1.41351e-14	0.0036433	67.0552	NA
phylum Actinobacteria	Allergic asthma	rs80124826	T	C	0.02734	-0.124191	0.0278566	8.75427e-06	0.000820295	15.0549	NA
phylum Actinobacteria	Allergic asthma	rs8047955	G	A	0.6714	-0.0521115	0.0111192	2.66201e-06	0.00119825	21.9998	rs11859935
phylum Actinobacteria	Allergic asthma	rs857444	C	T	0.3679	0.0507315	0.0109885	3.80347e-06	0.00119702	21.9772	NA
phylum Actinobacteria	Allergic asthma	rs9833771	C	T	0.4819	-0.0490077	0.0106564	4.07437e-06	0.0011993	22.0192	NA

## Sheet: IV_GM on eosinophilic asthma
Detailed information of instrumental variables of gut microbiota on eosinophilic asthma
Bacterial taxa (exposure)	Outcome	SNP	Effect allele	Other allele	EAF	Beta	SE	P-value	R2	F	Proxy SNP
class Deltaproteobacteria	eosinophilic asthma	rs1035691	G	A	0.5967	0.055176	0.0121602	9.65162e-06	0.00146526	26.9094	NA
class Deltaproteobacteria	eosinophilic asthma	rs112381107	C	T	0.06027	0.206594	0.0456908	4.63052e-06	0.0048347	89.0895	rs7870745
class Deltaproteobacteria	eosinophilic asthma	rs11599763	C	T	0.5926	0.0544219	0.0117397	3.94121e-06	0.00143008	26.2623	NA
class Deltaproteobacteria	eosinophilic asthma	rs17084793	G	A	0.1464	-0.0710762	0.015953	5.6863e-06	0.00126262	23.1833	NA
class Deltaproteobacteria	eosinophilic asthma	rs17791387	A	G	0.09585	-0.0735881	0.0154246	1.60221e-06	0.000938594	17.2281	NA
class Deltaproteobacteria	eosinophilic asthma	rs2692012	G	A	0.9449	-0.110335	0.0253336	3.14188e-06	0.00126763	23.2754	rs2810628
class Deltaproteobacteria	eosinophilic asthma	rs2838334	G	A	0.3425	0.0561722	0.0124124	5.44553e-06	0.00142111	26.0975	NA
class Deltaproteobacteria	eosinophilic asthma	rs3935584	C	T	0.5315	-0.0523484	0.011566	7.50119e-06	0.00136474	25.0608	NA
class Deltaproteobacteria	eosinophilic asthma	rs4506934	C	T	0.1183	-0.0936514	0.02012	3.58889e-06	0.00182963	33.6133	NA
class Deltaproteobacteria	eosinophilic asthma	rs55744759	A	G	0.1119	-0.0779693	0.0170738	7.31375e-06	0.00120828	22.1843	NA
class Deltaproteobacteria	eosinophilic asthma	rs6058181	C	T	0.1623	0.0825716	0.0165958	3.39555e-07	0.00185395	34.0609	NA
class Deltaproteobacteria	eosinophilic asthma	rs62020470	A	G	0.179	-0.0585411	0.0129358	4.85087e-06	0.00100727	18.49	NA
class Deltaproteobacteria	eosinophilic asthma	rs9928243	C	A	0.4712	-0.0538457	0.0117718	5.02077e-06	0.00144487	26.5344	NA
family Desulfovibrionaceae	eosinophilic asthma	rs112381107	C	T	0.06027	0.211435	0.0456962	2.81877e-06	0.00506393	93.3351	rs7870745
family Desulfovibrionaceae	eosinophilic asthma	rs11599763	C	T	0.5926	0.0555931	0.0117493	2.49701e-06	0.00149229	27.4066	NA
family Desulfovibrionaceae	eosinophilic asthma	rs17791387	A	G	0.09585	-0.0729251	0.0154381	2.09677e-06	0.000921757	16.9188	NA
family Desulfovibrionaceae	eosinophilic asthma	rs2692012	G	A	0.9449	-0.114231	0.0253568	1.5639e-06	0.00135874	24.9504	rs2810628
family Desulfovibrionaceae	eosinophilic asthma	rs2838334	G	A	0.3425	0.0571419	0.012423	3.82375e-06	0.0014706	27.0076	NA
family Desulfovibrionaceae	eosinophilic asthma	rs3935584	C	T	0.5315	-0.0525838	0.0115757	6.78141e-06	0.00137704	25.287	NA
family Desulfovibrionaceae	eosinophilic asthma	rs4506934	C	T	0.1183	-0.0943381	0.020138	3.16046e-06	0.00185656	34.109	NA
family Desulfovibrionaceae	eosinophilic asthma	rs6058181	C	T	0.1623	0.0834742	0.0166111	2.69911e-07	0.0018947	34.8111	NA
family Desulfovibrionaceae	eosinophilic asthma	rs72647048	T	C	0.1119	-0.0770089	0.017089	9.60882e-06	0.0011787	21.6405	NA
family Desulfovibrionaceae	eosinophilic asthma	rs9928243	C	A	0.4712	-0.0541732	0.0117819	4.48477e-06	0.0014625	26.8586	NA
genus Sutterella	eosinophilic asthma	rs1145877	G	A	0.8624	0.073548	0.0162413	7.19946e-06	0.0012838	23.5727	NA
genus Sutterella	eosinophilic asthma	rs11591622	T	G	0.1629	-0.0688382	0.0151375	6.4986e-06	0.00129237	23.7302	NA
genus Sutterella	eosinophilic asthma	rs13173038	A	G	0.2488	-0.0718076	0.0151627	2.72986e-06	0.00192742	35.4133	NA
genus Sutterella	eosinophilic asthma	rs143438747	T	C	0.07552	-0.145793	0.0306867	3.2802e-06	0.00296799	54.5891	NA
genus Sutterella	eosinophilic asthma	rs2050185	A	G	0.6248	-0.0575138	0.0128766	7.96948e-06	0.00155088	28.4842	NA
genus Sutterella	eosinophilic asthma	rs2321387	G	A	0.4298	-0.0592876	0.0124509	1.86518e-06	0.00172287	31.6484	NA
genus Sutterella	eosinophilic asthma	rs2613606	T	C	0.5806	0.0556794	0.0124117	7.20228e-06	0.00150982	27.7289	NA
genus Sutterella	eosinophilic asthma	rs607327	T	C	0.6256	-0.0578334	0.0129053	6.63056e-06	0.00156682	28.7775	NA
genus Sutterella	eosinophilic asthma	rs62501473	G	A	0.2636	0.0694233	0.0149416	5.51849e-06	0.00187111	34.3768	NA
genus Sutterella	eosinophilic asthma	rs7499539	A	G	0.2618	0.0617478	0.0130998	2.35771e-06	0.00147373	27.0651	NA
genus Sutterella	eosinophilic asthma	rs7638039	T	C	0.2471	0.0645624	0.0143887	8.66403e-06	0.00155096	28.4856	NA
genus Sutterella	eosinophilic asthma	rs9350083	T	G	0.3555	-0.0593069	0.0133929	8.22773e-06	0.00161177	29.6043	NA
order Desulfovibrionales	eosinophilic asthma	rs112381107	C	T	0.06027	0.21009	0.0456974	3.21655e-06	0.00499971	92.1454	rs7870745
order Desulfovibrionales	eosinophilic asthma	rs11599763	C	T	0.5926	0.0554862	0.0117486	2.60699e-06	0.00148656	27.3011	NA
order Desulfovibrionales	eosinophilic asthma	rs17791387	A	G	0.09585	-0.0727501	0.0154369	2.25294e-06	0.000917339	16.8376	NA
order Desulfovibrionales	eosinophilic asthma	rs186073	T	C	0.3938	0.0529219	0.0118542	8.7444e-06	0.00133719	24.5542	NA
order Desulfovibrionales	eosinophilic asthma	rs2692012	G	A	0.9449	-0.112244	0.0253553	2.27023e-06	0.00131188	24.0888	rs2810628
order Desulfovibrionales	eosinophilic asthma	rs2838334	G	A	0.3425	0.0569024	0.0124223	4.16793e-06	0.0014583	26.7814	NA
order Desulfovibrionales	eosinophilic asthma	rs3935584	C	T	0.5315	-0.0524466	0.0115749	7.19747e-06	0.00136986	25.155	NA
order Desulfovibrionales	eosinophilic asthma	rs4506934	C	T	0.1183	-0.0953383	0.0201367	2.42996e-06	0.00189614	34.8375	NA
order Desulfovibrionales	eosinophilic asthma	rs6058181	C	T	0.1623	0.0836765	0.0166098	2.52773e-07	0.0019039	34.9803	NA
order Desulfovibrionales	eosinophilic asthma	rs62020470	A	G	0.179	-0.0573633	0.0129462	7.50983e-06	0.000967151	17.7528	NA
order Desulfovibrionales	eosinophilic asthma	rs72647048	T	C	0.1119	-0.0772459	0.0170876	9.00285e-06	0.00118597	21.7741	NA
order Desulfovibrionales	eosinophilic asthma	rs9928243	C	A	0.4712	-0.0544713	0.0117811	3.96634e-06	0.00147864	27.1554	NA
phylum Verrucomicrobia	eosinophilic asthma	rs11252894	A	C	0.2414	0.0784055	0.0162769	1.10555e-06	0.00225151	41.3813	NA
phylum Verrucomicrobia	eosinophilic asthma	rs117107102	A	G	0.04747	0.204283	0.0427565	2.67935e-06	0.00377392	69.4683	NA
phylum Verrucomicrobia	eosinophilic asthma	rs11729256	T	C	0.1692	0.0696984	0.0146953	2.23404e-06	0.00136575	25.0794	NA
phylum Verrucomicrobia	eosinophilic asthma	rs12512971	A	C	0.07834	0.171057	0.0398053	9.81386e-06	0.00422538	77.8139	NA
phylum Verrucomicrobia	eosinophilic asthma	rs12908520	G	A	0.4274	0.0594916	0.012823	3.40447e-06	0.00173232	31.8223	NA
phylum Verrucomicrobia	eosinophilic asthma	rs2602429	T	C	0.7391	-0.0764148	0.0153487	8.71044e-07	0.00225197	41.3898	NA
phylum Verrucomicrobia	eosinophilic asthma	rs3995795	C	T	0.4023	0.0610914	0.0138592	9.7221e-06	0.00179483	32.9728	NA
phylum Verrucomicrobia	eosinophilic asthma	rs45598138	C	A	0.02522	-0.143901	0.03054	2.19129e-06	0.00101814	18.6898	NA
phylum Verrucomicrobia	eosinophilic asthma	rs61779207	G	A	0.2235	-0.0755253	0.0164385	5.27971e-06	0.00197986	36.3786	NA
phylum Verrucomicrobia	eosinophilic asthma	rs74542928	T	C	0.04751	0.115994	0.0231324	4.08376e-07	0.00121772	22.3577	NA
phylum Verrucomicrobia	eosinophilic asthma	rs76430504	T	C	0.04863	-0.11753	0.025458	3.49559e-06	0.00127815	23.4687	NA
phylum Verrucomicrobia	eosinophilic asthma	rs9349825	A	G	0.1894	-0.0660243	0.0143911	6.2748e-06	0.00133852	24.5786	NA

## Sheet: IV_asthma on GM
Detailed information of instrumental variables of asthma on gut microbiota
Exposure	Bacterial taxa (Outcome)	SNP	Effect allele	Other allele	EAF	Beta	SE	P-value	R2	F	Proxy SNP
Asthma	family Family XIII	rs10013453	G	A	0.1404	-0.0881	0.017	2.16e-07	0.00187	292.409	NA
Asthma	family Family XIII	rs10038828	T	C	0.03908	-0.1436	0.0305	2.51e-06	0.00155	242.293	NA
Asthma	family Family XIII	rs10095945	A	G	0.3055	0.0607	0.0126	1.56e-06	0.00156	243.859	NA
Asthma	family Family XIII	rs1011575	T	C	0.187	-0.0662	0.0149	9.41e-06	0.00133	207.858	NA
Asthma	family Family XIII	rs10800028	T	C	0.3275	0.0561	0.0124	6.33e-06	0.00139	217.248	NA
Asthma	family Family XIII	rs1102734	C	T	0.4087	-0.0577	0.0118	1.01e-06	0.00161	251.688	rs1103168
Asthma	family Family XIII	rs11101690	C	T	0.1184	-0.0846	0.0181	2.98e-06	0.00149	232.9	NA
Asthma	family Family XIII	rs115963514	A	G	0.06376	-0.1118	0.0241	3.42e-06	0.00149	232.9	NA
Asthma	family Family XIII	rs11644510	T	C	0.3364	-0.0584	0.0123	2.16e-06	0.00152	237.597	NA
Asthma	family Family XIII	rs11721	A	C	0.1328	0.0807	0.0172	2.63e-06	0.0015	234.466	NA
Asthma	family Family XIII	rs117710327	A	C	0.09844	-0.1108	0.0197	1.92e-08	0.00218	340.989	NA
Asthma	family Family XIII	rs12211986	C	T	0.06042	0.1091	0.0243	7.4e-06	0.00135	210.987	NA
Asthma	family Family XIII	rs12253380	G	A	0.07283	-0.1148	0.0227	4.06e-07	0.00178	278.311	NA
Asthma	family Family XIII	rs12704172	T	C	0.1507	-0.085	0.0165	2.7e-07	0.00185	289.276	NA
Asthma	family Family XIII	rs12781438	T	C	0.1678	0.0857	0.0155	3.16e-08	0.00205	320.613	NA
Asthma	family Family XIII	rs13415017	C	T	0.2657	0.062	0.0137	5.77e-06	0.0015	234.466	NA
Asthma	family Family XIII	rs13438588	G	A	0.2397	-0.0607	0.0137	9.51e-06	0.00134	209.422	NA
Asthma	family Family XIII	rs1355584	T	C	0.3632	0.0641	0.012	1.01e-07	0.0019	297.109	NA
Asthma	family Family XIII	rs138808004	A	G	0.08717	0.0954	0.0209	4.93e-06	0.00145	226.639	NA
Asthma	family Family XIII	rs144536148	G	A	0.05957	-0.1571	0.0248	2.32e-10	0.00277	433.531	NA
Asthma	family Family XIII	rs17293632	T	C	0.2622	0.099	0.0131	4.66e-14	0.00379	593.778	NA
Asthma	family Family XIII	rs17486278	C	A	0.3317	0.0568	0.0123	3.79e-06	0.00143	223.508	NA
Asthma	family Family XIII	rs17509780	A	G	0.1051	-0.0895	0.0191	2.85e-06	0.00151	236.031	NA
Asthma	family Family XIII	rs1837253	C	T	0.755	0.1345	0.0137	1.23e-22	0.00669	1051.18	NA
Asthma	family Family XIII	rs2044751	G	A	0.8961	-0.0888	0.019	3.1e-06	0.00147	229.769	NA
Asthma	family Family XIII	rs2128416	C	T	0.135	0.0853	0.0171	6.3e-07	0.0017	265.781	NA
Asthma	family Family XIII	rs2199036	T	C	0.3767	0.0567	0.0119	2.01e-06	0.00151	236.031	NA
Asthma	family Family XIII	rs2276823	A	C	0.6085	-0.0551	0.0119	3.6e-06	0.00145	226.639	NA
Asthma	family Family XIII	rs2286561	T	G	0.1615	0.0738	0.0158	2.83e-06	0.00148	231.335	NA
Asthma	family Family XIII	rs250304	G	A	0.4161	-0.0533	0.0118	5.98e-06	0.00138	215.683	NA
Asthma	family Family XIII	rs28252	C	T	0.6957	-0.0613	0.0126	1.2e-06	0.00159	248.556	NA
Asthma	family Family XIII	rs34756027	A	C	0.1752	0.0745	0.0153	1.09e-06	0.0016	250.122	NA
Asthma	family Family XIII	rs35656734	T	C	0.4264	-0.1122	0.0131	1e-17	0.00616	967.387	NA
Asthma	family Family XIII	rs4594881	T	G	0.3958	-0.0555	0.0119	2.92e-06	0.00147	229.769	NA
Asthma	family Family XIII	rs4749762	T	C	0.8197	-0.0708	0.0153	3.79e-06	0.00148	231.335	rs11255706
Asthma	family Family XIII	rs4753088	A	G	0.8223	-0.0722	0.0152	2.21e-06	0.00152	237.597	NA
Asthma	family Family XIII	rs55967493	T	C	0.2014	-0.065	0.0145	7.82e-06	0.00136	212.552	NA
Asthma	family Family XIII	rs56352531	G	A	0.0279	-0.168	0.0358	2.77e-06	0.00153	239.162	NA
Asthma	family Family XIII	rs5750562	A	G	0.2719	-0.06	0.0131	4.5e-06	0.00143	223.508	NA
Asthma	family Family XIII	rs58385329	A	G	0.01779	0.2226	0.0449	7.14e-07	0.00173	270.479	NA
Asthma	family Family XIII	rs58644	A	G	0.1847	-0.0684	0.015	4.78e-06	0.00141	220.378	NA
Asthma	family Family XIII	rs6011040	G	A	0.7334	0.0589	0.0131	6.83e-06	0.00136	212.552	NA
Asthma	family Family XIII	rs60227565	A	G	0.1539	-0.1189	0.0161	1.74e-13	0.00368	576.481	NA
Asthma	family Family XIII	rs62192043	A	G	0.2335	-0.1015	0.014	3.51e-13	0.00369	578.053	NA
Asthma	family Family XIII	rs62408206	A	G	0.2521	-0.0757	0.0134	1.67e-08	0.00216	337.854	NA
Asthma	family Family XIII	rs6894249	G	A	0.4652	0.0932	0.0116	9.29e-16	0.00432	677.174	NA
Asthma	family Family XIII	rs7005574	T	C	0.04496	-0.1262	0.0282	7.84e-06	0.00137	214.117	NA
Asthma	family Family XIII	rs7035413	G	A	0.1886	0.1302	0.0148	1.69e-18	0.00519	814.26	NA
Asthma	family Family XIII	rs72837816	C	A	0.1086	0.1207	0.0188	1.41e-10	0.00282	441.379	NA
Asthma	family Family XIII	rs72930659	T	C	0.215	0.0681	0.0141	1.44e-06	0.00157	245.425	NA
Asthma	family Family XIII	rs73209888	G	A	0.02026	0.1891	0.042	6.59e-06	0.00142	221.943	NA
Asthma	family Family XIII	rs74528415	T	C	0.1066	-0.0899	0.0193	3.29e-06	0.00154	240.728	NA
Asthma	family Family XIII	rs75984845	T	C	0.09154	-0.0951	0.0203	2.84e-06	0.0015	234.466	NA
Asthma	family Family XIII	rs7641133	C	T	0.7077	0.0596	0.0128	3.03e-06	0.00147	229.769	NA
Asthma	family Family XIII	rs7992624	T	C	0.06391	-0.1146	0.0241	1.93e-06	0.00157	245.425	NA
Asthma	family Family XIII	rs8049485	A	G	0.273	-0.0626	0.0131	1.83e-06	0.00156	243.859	NA
Asthma	family Family XIII	rs8074437	G	T	0.4464	0.0981	0.0117	4.17e-17	0.00476	746.475	NA
Asthma	family Family XIII	rs9323880	T	C	0.3337	-0.0549	0.0124	9.36e-06	0.00134	209.422	NA
Asthma	family Family XIII	rs9405707	T	C	0.2376	-0.0634	0.0142	7.91e-06	0.00146	228.204	NA
Asthma	family Family XIII	rs9517711	A	G	0.5136	0.0624	0.0116	8.4e-08	0.00195	304.943	NA
Asthma	family Family XIII	rs9828592	C	T	0.4927	0.0551	0.0116	2.11e-06	0.00152	237.597	NA
Asthma	genus Anaerofilum	rs10013453	G	A	0.1404	-0.0881	0.017	2.16e-07	0.00187	292.409	NA
Asthma	genus Anaerofilum	rs10038828	T	C	0.03908	-0.1436	0.0305	2.51e-06	0.00155	242.293	NA
Asthma	genus Anaerofilum	rs10095945	A	G	0.3055	0.0607	0.0126	1.56e-06	0.00156	243.859	NA
Asthma	genus Anaerofilum	rs1011575	T	C	0.187	-0.0662	0.0149	9.41e-06	0.00133	207.858	NA
Asthma	genus Anaerofilum	rs10800028	T	C	0.3275	0.0561	0.0124	6.33e-06	0.00139	217.248	NA
Asthma	genus Anaerofilum	rs1102734	C	T	0.4087	-0.0577	0.0118	1.01e-06	0.00161	251.688	rs1103168
Asthma	genus Anaerofilum	rs11101690	C	T	0.1184	-0.0846	0.0181	2.98e-06	0.00149	232.9	NA
Asthma	genus Anaerofilum	rs11644510	T	C	0.3364	-0.0584	0.0123	2.16e-06	0.00152	237.597	NA
Asthma	genus Anaerofilum	rs11721	A	C	0.1328	0.0807	0.0172	2.63e-06	0.0015	234.466	NA
Asthma	genus Anaerofilum	rs117710327	A	C	0.09844	-0.1108	0.0197	1.92e-08	0.00218	340.989	NA
Asthma	genus Anaerofilum	rs12211986	C	T	0.06042	0.1091	0.0243	7.4e-06	0.00135	210.987	NA
Asthma	genus Anaerofilum	rs12253380	G	A	0.07283	-0.1148	0.0227	4.06e-07	0.00178	278.311	NA
Asthma	genus Anaerofilum	rs12704172	T	C	0.1507	-0.085	0.0165	2.7e-07	0.00185	289.276	NA
Asthma	genus Anaerofilum	rs12781438	T	C	0.1678	0.0857	0.0155	3.16e-08	0.00205	320.613	NA
Asthma	genus Anaerofilum	rs13415017	C	T	0.2657	0.062	0.0137	5.77e-06	0.0015	234.466	NA
Asthma	genus Anaerofilum	rs13438588	G	A	0.2397	-0.0607	0.0137	9.51e-06	0.00134	209.422	NA
Asthma	genus Anaerofilum	rs1355584	T	C	0.3632	0.0641	0.012	1.01e-07	0.0019	297.109	NA
Asthma	genus Anaerofilum	rs138808004	A	G	0.08717	0.0954	0.0209	4.93e-06	0.00145	226.639	NA
Asthma	genus Anaerofilum	rs144536148	G	A	0.05957	-0.1571	0.0248	2.32e-10	0.00277	433.531	NA
Asthma	genus Anaerofilum	rs17293632	T	C	0.2622	0.099	0.0131	4.66e-14	0.00379	593.778	NA
Asthma	genus Anaerofilum	rs17486278	C	A	0.3317	0.0568	0.0123	3.79e-06	0.00143	223.508	NA
Asthma	genus Anaerofilum	rs17509780	A	G	0.1051	-0.0895	0.0191	2.85e-06	0.00151	236.031	NA
Asthma	genus Anaerofilum	rs1837253	C	T	0.755	0.1345	0.0137	1.23e-22	0.00669	1051.18	NA
Asthma	genus Anaerofilum	rs2044751	G	A	0.8961	-0.0888	0.019	3.1e-06	0.00147	229.769	NA
Asthma	genus Anaerofilum	rs2128416	C	T	0.135	0.0853	0.0171	6.3e-07	0.0017	265.781	NA
Asthma	genus Anaerofilum	rs2199036	T	C	0.3767	0.0567	0.0119	2.01e-06	0.00151	236.031	NA
Asthma	genus Anaerofilum	rs2276823	A	C	0.6085	-0.0551	0.0119	3.6e-06	0.00145	226.639	NA
Asthma	genus Anaerofilum	rs2286561	T	G	0.1615	0.0738	0.0158	2.83e-06	0.00148	231.335	NA
Asthma	genus Anaerofilum	rs250304	G	A	0.4161	-0.0533	0.0118	5.98e-06	0.00138	215.683	NA
Asthma	genus Anaerofilum	rs28252	C	T	0.6957	-0.0613	0.0126	1.2e-06	0.00159	248.556	NA
Asthma	genus Anaerofilum	rs34756027	A	C	0.1752	0.0745	0.0153	1.09e-06	0.0016	250.122	NA
Asthma	genus Anaerofilum	rs35656734	T	C	0.4264	-0.1122	0.0131	1e-17	0.00616	967.387	NA
Asthma	genus Anaerofilum	rs4594881	T	G	0.3958	-0.0555	0.0119	2.92e-06	0.00147	229.769	NA
Asthma	genus Anaerofilum	rs4749762	T	C	0.8197	-0.0708	0.0153	3.79e-06	0.00148	231.335	rs11255706
Asthma	genus Anaerofilum	rs4753088	A	G	0.8223	-0.0722	0.0152	2.21e-06	0.00152	237.597	NA
Asthma	genus Anaerofilum	rs55967493	T	C	0.2014	-0.065	0.0145	7.82e-06	0.00136	212.552	NA
Asthma	genus Anaerofilum	rs56352531	G	A	0.0279	-0.168	0.0358	2.77e-06	0.00153	239.162	NA
Asthma	genus Anaerofilum	rs5750562	A	G	0.2719	-0.06	0.0131	4.5e-06	0.00143	223.508	NA
Asthma	genus Anaerofilum	rs58644	A	G	0.1847	-0.0684	0.015	4.78e-06	0.00141	220.378	NA
Asthma	genus Anaerofilum	rs6011040	G	A	0.7334	0.0589	0.0131	6.83e-06	0.00136	212.552	NA
Asthma	genus Anaerofilum	rs60227565	A	G	0.1539	-0.1189	0.0161	1.74e-13	0.00368	576.481	NA
Asthma	genus Anaerofilum	rs62192043	A	G	0.2335	-0.1015	0.014	3.51e-13	0.00369	578.053	NA
Asthma	genus Anaerofilum	rs62408206	A	G	0.2521	-0.0757	0.0134	1.67e-08	0.00216	337.854	NA
Asthma	genus Anaerofilum	rs6894249	G	A	0.4652	0.0932	0.0116	9.29e-16	0.00432	677.174	NA
Asthma	genus Anaerofilum	rs7005574	T	C	0.04496	-0.1262	0.0282	7.84e-06	0.00137	214.117	NA
Asthma	genus Anaerofilum	rs7035413	G	A	0.1886	0.1302	0.0148	1.69e-18	0.00519	814.26	NA
Asthma	genus Anaerofilum	rs72837816	C	A	0.1086	0.1207	0.0188	1.41e-10	0.00282	441.379	NA
Asthma	genus Anaerofilum	rs72930659	T	C	0.215	0.0681	0.0141	1.44e-06	0.00157	245.425	NA
Asthma	genus Anaerofilum	rs73209888	G	A	0.02026	0.1891	0.042	6.59e-06	0.00142	221.943	rs73209899
Asthma	genus Anaerofilum	rs74528415	T	C	0.1066	-0.0899	0.0193	3.29e-06	0.00154	240.728	NA
Asthma	genus Anaerofilum	rs75984845	T	C	0.09154	-0.0951	0.0203	2.84e-06	0.0015	234.466	NA
Asthma	genus Anaerofilum	rs7641133	C	T	0.7077	0.0596	0.0128	3.03e-06	0.00147	229.769	NA
Asthma	genus Anaerofilum	rs7992624	T	C	0.06391	-0.1146	0.0241	1.93e-06	0.00157	245.425	NA
Asthma	genus Anaerofilum	rs8049485	A	G	0.273	-0.0626	0.0131	1.83e-06	0.00156	243.859	NA
Asthma	genus Anaerofilum	rs8074437	G	T	0.4464	0.0981	0.0117	4.17e-17	0.00476	746.475	NA
Asthma	genus Anaerofilum	rs9323880	T	C	0.3337	-0.0549	0.0124	9.36e-06	0.00134	209.422	NA
Asthma	genus Anaerofilum	rs9405707	T	C	0.2376	-0.0634	0.0142	7.91e-06	0.00146	228.204	NA
Asthma	genus Anaerofilum	rs9517711	A	G	0.5136	0.0624	0.0116	8.4e-08	0.00195	304.943	NA
Asthma	genus Anaerofilum	rs9828592	C	T	0.4927	0.0551	0.0116	2.11e-06	0.00152	237.597	NA
Asthma	genus Anaerostipes	rs10013453	G	A	0.1404	-0.0881	0.017	2.16e-07	0.00187	292.409	NA
Asthma	genus Anaerostipes	rs10038828	T	C	0.03908	-0.1436	0.0305	2.51e-06	0.00155	242.293	NA
Asthma	genus Anaerostipes	rs10095945	A	G	0.3055	0.0607	0.0126	1.56e-06	0.00156	243.859	NA
Asthma	genus Anaerostipes	rs1011575	T	C	0.187	-0.0662	0.0149	9.41e-06	0.00133	207.858	NA
Asthma	genus Anaerostipes	rs10800028	T	C	0.3275	0.0561	0.0124	6.33e-06	0.00139	217.248	NA
Asthma	genus Anaerostipes	rs1102734	C	T	0.4087	-0.0577	0.0118	1.01e-06	0.00161	251.688	rs1103168
Asthma	genus Anaerostipes	rs11101690	C	T	0.1184	-0.0846	0.0181	2.98e-06	0.00149	232.9	NA
Asthma	genus Anaerostipes	rs115963514	A	G	0.06376	-0.1118	0.0241	3.42e-06	0.00149	232.9	NA
Asthma	genus Anaerostipes	rs11644510	T	C	0.3364	-0.0584	0.0123	2.16e-06	0.00152	237.597	NA
Asthma	genus Anaerostipes	rs11721	A	C	0.1328	0.0807	0.0172	2.63e-06	0.0015	234.466	NA
Asthma	genus Anaerostipes	rs117710327	A	C	0.09844	-0.1108	0.0197	1.92e-08	0.00218	340.989	NA
Asthma	genus Anaerostipes	rs12211986	C	T	0.06042	0.1091	0.0243	7.4e-06	0.00135	210.987	NA
Asthma	genus Anaerostipes	rs12253380	G	A	0.07283	-0.1148	0.0227	4.06e-07	0.00178	278.311	NA
Asthma	genus Anaerostipes	rs12704172	T	C	0.1507	-0.085	0.0165	2.7e-07	0.00185	289.276	NA
Asthma	genus Anaerostipes	rs12781438	T	C	0.1678	0.0857	0.0155	3.16e-08	0.00205	320.613	NA
Asthma	genus Anaerostipes	rs13415017	C	T	0.2657	0.062	0.0137	5.77e-06	0.0015	234.466	NA
Asthma	genus Anaerostipes	rs13438588	G	A	0.2397	-0.0607	0.0137	9.51e-06	0.00134	209.422	NA
Asthma	genus Anaerostipes	rs1355584	T	C	0.3632	0.0641	0.012	1.01e-07	0.0019	297.109	NA
Asthma	genus Anaerostipes	rs138808004	A	G	0.08717	0.0954	0.0209	4.93e-06	0.00145	226.639	NA
Asthma	genus Anaerostipes	rs144536148	G	A	0.05957	-0.1571	0.0248	2.32e-10	0.00277	433.531	NA
Asthma	genus Anaerostipes	rs17293632	T	C	0.2622	0.099	0.0131	4.66e-14	0.00379	593.778	NA
Asthma	genus Anaerostipes	rs17486278	C	A	0.3317	0.0568	0.0123	3.79e-06	0.00143	223.508	NA
Asthma	genus Anaerostipes	rs17509780	A	G	0.1051	-0.0895	0.0191	2.85e-06	0.00151	236.031	NA
Asthma	genus Anaerostipes	rs1837253	C	T	0.755	0.1345	0.0137	1.23e-22	0.00669	1051.18	NA
Asthma	genus Anaerostipes	rs2044751	G	A	0.8961	-0.0888	0.019	3.1e-06	0.00147	229.769	NA
Asthma	genus Anaerostipes	rs2128416	C	T	0.135	0.0853	0.0171	6.3e-07	0.0017	265.781	NA
Asthma	genus Anaerostipes	rs2199036	T	C	0.3767	0.0567	0.0119	2.01e-06	0.00151	236.031	NA
Asthma	genus Anaerostipes	rs2276823	A	C	0.6085	-0.0551	0.0119	3.6e-06	0.00145	226.639	NA
Asthma	genus Anaerostipes	rs2286561	T	G	0.1615	0.0738	0.0158	2.83e-06	0.00148	231.335	NA
Asthma	genus Anaerostipes	rs250304	G	A	0.4161	-0.0533	0.0118	5.98e-06	0.00138	215.683	NA
Asthma	genus Anaerostipes	rs28252	C	T	0.6957	-0.0613	0.0126	1.2e-06	0.00159	248.556	NA
Asthma	genus Anaerostipes	rs34756027	A	C	0.1752	0.0745	0.0153	1.09e-06	0.0016	250.122	NA
Asthma	genus Anaerostipes	rs35656734	T	C	0.4264	-0.1122	0.0131	1e-17	0.00616	967.387	NA
Asthma	genus Anaerostipes	rs4594881	T	G	0.3958	-0.0555	0.0119	2.92e-06	0.00147	229.769	NA
Asthma	genus Anaerostipes	rs4749762	T	C	0.8197	-0.0708	0.0153	3.79e-06	0.00148	231.335	rs11255706
Asthma	genus Anaerostipes	rs4753088	A	G	0.8223	-0.0722	0.0152	2.21e-06	0.00152	237.597	NA
Asthma	genus Anaerostipes	rs55967493	T	C	0.2014	-0.065	0.0145	7.82e-06	0.00136	212.552	NA
Asthma	genus Anaerostipes	rs56352531	G	A	0.0279	-0.168	0.0358	2.77e-06	0.00153	239.162	NA
Asthma	genus Anaerostipes	rs5750562	A	G	0.2719	-0.06	0.0131	4.5e-06	0.00143	223.508	NA
Asthma	genus Anaerostipes	rs58385329	A	G	0.01779	0.2226	0.0449	7.14e-07	0.00173	270.479	NA
Asthma	genus Anaerostipes	rs58644	A	G	0.1847	-0.0684	0.015	4.78e-06	0.00141	220.378	NA
Asthma	genus Anaerostipes	rs6011040	G	A	0.7334	0.0589	0.0131	6.83e-06	0.00136	212.552	NA
Asthma	genus Anaerostipes	rs60227565	A	G	0.1539	-0.1189	0.0161	1.74e-13	0.00368	576.481	NA
Asthma	genus Anaerostipes	rs62192043	A	G	0.2335	-0.1015	0.014	3.51e-13	0.00369	578.053	NA
Asthma	genus Anaerostipes	rs62408206	A	G	0.2521	-0.0757	0.0134	1.67e-08	0.00216	337.854	NA
Asthma	genus Anaerostipes	rs6894249	G	A	0.4652	0.0932	0.0116	9.29e-16	0.00432	677.174	NA
Asthma	genus Anaerostipes	rs7005574	T	C	0.04496	-0.1262	0.0282	7.84e-06	0.00137	214.117	NA
Asthma	genus Anaerostipes	rs7035413	G	A	0.1886	0.1302	0.0148	1.69e-18	0.00519	814.26	NA
Asthma	genus Anaerostipes	rs72837816	C	A	0.1086	0.1207	0.0188	1.41e-10	0.00282	441.379	NA
Asthma	genus Anaerostipes	rs72930659	T	C	0.215	0.0681	0.0141	1.44e-06	0.00157	245.425	NA
Asthma	genus Anaerostipes	rs73209888	G	A	0.02026	0.1891	0.042	6.59e-06	0.00142	221.943	NA
Asthma	genus Anaerostipes	rs74528415	T	C	0.1066	-0.0899	0.0193	3.29e-06	0.00154	240.728	NA
Asthma	genus Anaerostipes	rs75984845	T	C	0.09154	-0.0951	0.0203	2.84e-06	0.0015	234.466	NA
Asthma	genus Anaerostipes	rs7641133	C	T	0.7077	0.0596	0.0128	3.03e-06	0.00147	229.769	NA
Asthma	genus Anaerostipes	rs7992624	T	C	0.06391	-0.1146	0.0241	1.93e-06	0.00157	245.425	NA
Asthma	genus Anaerostipes	rs8049485	A	G	0.273	-0.0626	0.0131	1.83e-06	0.00156	243.859	NA
Asthma	genus Anaerostipes	rs8074437	G	T	0.4464	0.0981	0.0117	4.17e-17	0.00476	746.475	NA
Asthma	genus Anaerostipes	rs9323880	T	C	0.3337	-0.0549	0.0124	9.36e-06	0.00134	209.422	NA
Asthma	genus Anaerostipes	rs9405707	T	C	0.2376	-0.0634	0.0142	7.91e-06	0.00146	228.204	NA
Asthma	genus Anaerostipes	rs9517711	A	G	0.5136	0.0624	0.0116	8.4e-08	0.00195	304.943	NA
Asthma	genus Anaerostipes	rs9828592	C	T	0.4927	0.0551	0.0116	2.11e-06	0.00152	237.597	NA
Asthma	genus Family XIII UCG001	rs10013453	G	A	0.1404	-0.0881	0.017	2.16e-07	0.00187	292.409	NA
Asthma	genus Family XIII UCG001	rs10038828	T	C	0.03908	-0.1436	0.0305	2.51e-06	0.00155	242.293	NA
Asthma	genus Family XIII UCG001	rs10095945	A	G	0.3055	0.0607	0.0126	1.56e-06	0.00156	243.859	NA
Asthma	genus Family XIII UCG001	rs1011575	T	C	0.187	-0.0662	0.0149	9.41e-06	0.00133	207.858	NA
Asthma	genus Family XIII UCG001	rs10800028	T	C	0.3275	0.0561	0.0124	6.33e-06	0.00139	217.248	NA
Asthma	genus Family XIII UCG001	rs1102734	C	T	0.4087	-0.0577	0.0118	1.01e-06	0.00161	251.688	rs1103168
Asthma	genus Family XIII UCG001	rs11101690	C	T	0.1184	-0.0846	0.0181	2.98e-06	0.00149	232.9	NA
Asthma	genus Family XIII UCG001	rs11644510	T	C	0.3364	-0.0584	0.0123	2.16e-06	0.00152	237.597	NA
Asthma	genus Family XIII UCG001	rs11721	A	C	0.1328	0.0807	0.0172	2.63e-06	0.0015	234.466	NA
Asthma	genus Family XIII UCG001	rs117710327	A	C	0.09844	-0.1108	0.0197	1.92e-08	0.00218	340.989	NA
Asthma	genus Family XIII UCG001	rs12211986	C	T	0.06042	0.1091	0.0243	7.4e-06	0.00135	210.987	NA
Asthma	genus Family XIII UCG001	rs12253380	G	A	0.07283	-0.1148	0.0227	4.06e-07	0.00178	278.311	NA
Asthma	genus Family XIII UCG001	rs12704172	T	C	0.1507	-0.085	0.0165	2.7e-07	0.00185	289.276	NA
Asthma	genus Family XIII UCG001	rs12781438	T	C	0.1678	0.0857	0.0155	3.16e-08	0.00205	320.613	NA
Asthma	genus Family XIII UCG001	rs13415017	C	T	0.2657	0.062	0.0137	5.77e-06	0.0015	234.466	NA
Asthma	genus Family XIII UCG001	rs13438588	G	A	0.2397	-0.0607	0.0137	9.51e-06	0.00134	209.422	NA
Asthma	genus Family XIII UCG001	rs1355584	T	C	0.3632	0.0641	0.012	1.01e-07	0.0019	297.109	NA
Asthma	genus Family XIII UCG001	rs138808004	A	G	0.08717	0.0954	0.0209	4.93e-06	0.00145	226.639	NA
Asthma	genus Family XIII UCG001	rs144536148	G	A	0.05957	-0.1571	0.0248	2.32e-10	0.00277	433.531	NA
Asthma	genus Family XIII UCG001	rs17293632	T	C	0.2622	0.099	0.0131	4.66e-14	0.00379	593.778	NA
Asthma	genus Family XIII UCG001	rs17486278	C	A	0.3317	0.0568	0.0123	3.79e-06	0.00143	223.508	NA
Asthma	genus Family XIII UCG001	rs17509780	A	G	0.1051	-0.0895	0.0191	2.85e-06	0.00151	236.031	NA
Asthma	genus Family XIII UCG001	rs1837253	C	T	0.755	0.1345	0.0137	1.23e-22	0.00669	1051.18	NA
Asthma	genus Family XIII UCG001	rs2044751	G	A	0.8961	-0.0888	0.019	3.1e-06	0.00147	229.769	NA
Asthma	genus Family XIII UCG001	rs2128416	C	T	0.135	0.0853	0.0171	6.3e-07	0.0017	265.781	NA
Asthma	genus Family XIII UCG001	rs2199036	T	C	0.3767	0.0567	0.0119	2.01e-06	0.00151	236.031	NA
Asthma	genus Family XIII UCG001	rs2276823	A	C	0.6085	-0.0551	0.0119	3.6e-06	0.00145	226.639	NA
Asthma	genus Family XIII UCG001	rs2286561	T	G	0.1615	0.0738	0.0158	2.83e-06	0.00148	231.335	NA
Asthma	genus Family XIII UCG001	rs250304	G	A	0.4161	-0.0533	0.0118	5.98e-06	0.00138	215.683	NA
Asthma	genus Family XIII UCG001	rs28252	C	T	0.6957	-0.0613	0.0126	1.2e-06	0.00159	248.556	NA
Asthma	genus Family XIII UCG001	rs34756027	A	C	0.1752	0.0745	0.0153	1.09e-06	0.0016	250.122	NA
Asthma	genus Family XIII UCG001	rs35656734	T	C	0.4264	-0.1122	0.0131	1e-17	0.00616	967.387	NA
Asthma	genus Family XIII UCG001	rs4594881	T	G	0.3958	-0.0555	0.0119	2.92e-06	0.00147	229.769	NA
Asthma	genus Family XIII UCG001	rs4749762	T	C	0.8197	-0.0708	0.0153	3.79e-06	0.00148	231.335	rs11255706
Asthma	genus Family XIII UCG001	rs4753088	A	G	0.8223	-0.0722	0.0152	2.21e-06	0.00152	237.597	NA
Asthma	genus Family XIII UCG001	rs55967493	T	C	0.2014	-0.065	0.0145	7.82e-06	0.00136	212.552	NA
Asthma	genus Family XIII UCG001	rs56352531	G	A	0.0279	-0.168	0.0358	2.77e-06	0.00153	239.162	NA
Asthma	genus Family XIII UCG001	rs5750562	A	G	0.2719	-0.06	0.0131	4.5e-06	0.00143	223.508	NA
Asthma	genus Family XIII UCG001	rs58385329	A	G	0.01779	0.2226	0.0449	7.14e-07	0.00173	270.479	NA
Asthma	genus Family XIII UCG001	rs58644	A	G	0.1847	-0.0684	0.015	4.78e-06	0.00141	220.378	NA
Asthma	genus Family XIII UCG001	rs6011040	G	A	0.7334	0.0589	0.0131	6.83e-06	0.00136	212.552	NA
Asthma	genus Family XIII UCG001	rs60227565	A	G	0.1539	-0.1189	0.0161	1.74e-13	0.00368	576.481	NA
Asthma	genus Family XIII UCG001	rs62192043	A	G	0.2335	-0.1015	0.014	3.51e-13	0.00369	578.053	NA
Asthma	genus Family XIII UCG001	rs62408206	A	G	0.2521	-0.0757	0.0134	1.67e-08	0.00216	337.854	NA
Asthma	genus Family XIII UCG001	rs6894249	G	A	0.4652	0.0932	0.0116	9.29e-16	0.00432	677.174	NA
Asthma	genus Family XIII UCG001	rs7005574	T	C	0.04496	-0.1262	0.0282	7.84e-06	0.00137	214.117	NA
Asthma	genus Family XIII UCG001	rs7035413	G	A	0.1886	0.1302	0.0148	1.69e-18	0.00519	814.26	NA
Asthma	genus Family XIII UCG001	rs72837816	C	A	0.1086	0.1207	0.0188	1.41e-10	0.00282	441.379	NA
Asthma	genus Family XIII UCG001	rs72930659	T	C	0.215	0.0681	0.0141	1.44e-06	0.00157	245.425	NA
Asthma	genus Family XIII UCG001	rs73209888	G	A	0.02026	0.1891	0.042	6.59e-06	0.00142	221.943	NA
Asthma	genus Family XIII UCG001	rs74528415	T	C	0.1066	-0.0899	0.0193	3.29e-06	0.00154	240.728	NA
Asthma	genus Family XIII UCG001	rs75984845	T	C	0.09154	-0.0951	0.0203	2.84e-06	0.0015	234.466	NA
Asthma	genus Family XIII UCG001	rs7641133	C	T	0.7077	0.0596	0.0128	3.03e-06	0.00147	229.769	NA
Asthma	genus Family XIII UCG001	rs7992624	T	C	0.06391	-0.1146	0.0241	1.93e-06	0.00157	245.425	NA
Asthma	genus Family XIII UCG001	rs8049485	A	G	0.273	-0.0626	0.0131	1.83e-06	0.00156	243.859	NA
Asthma	genus Family XIII UCG001	rs8074437	G	T	0.4464	0.0981	0.0117	4.17e-17	0.00476	746.475	NA
Asthma	genus Family XIII UCG001	rs9323880	T	C	0.3337	-0.0549	0.0124	9.36e-06	0.00134	209.422	NA
Asthma	genus Family XIII UCG001	rs9405707	T	C	0.2376	-0.0634	0.0142	7.91e-06	0.00146	228.204	NA
Asthma	genus Family XIII UCG001	rs9517711	A	G	0.5136	0.0624	0.0116	8.4e-08	0.00195	304.943	NA
Asthma	genus Family XIII UCG001	rs9828592	C	T	0.4927	0.0551	0.0116	2.11e-06	0.00152	237.597	NA
Asthma	genus Lachnospiraceae NK4A136 group	rs10013453	G	A	0.1404	-0.0881	0.017	2.16e-07	0.00187	292.409	NA
Asthma	genus Lachnospiraceae NK4A136 group	rs10038828	T	C	0.03908	-0.1436	0.0305	2.51e-06	0.00155	242.293	NA
Asthma	genus Lachnospiraceae NK4A136 group	rs10095945	A	G	0.3055	0.0607	0.0126	1.56e-06	0.00156	243.859	NA
Asthma	genus Lachnospiraceae NK4A136 group	rs1011575	T	C	0.187	-0.0662	0.0149	9.41e-06	0.00133	207.858	NA
Asthma	genus Lachnospiraceae NK4A136 group	rs10800028	T	C	0.3275	0.0561	0.0124	6.33e-06	0.00139	217.248	NA
Asthma	genus Lachnospiraceae NK4A136 group	rs1102734	C	T	0.4087	-0.0577	0.0118	1.01e-06	0.00161	251.688	rs1103168
Asthma	genus Lachnospiraceae NK4A136 group	rs11101690	C	T	0.1184	-0.0846	0.0181	2.98e-06	0.00149	232.9	NA
Asthma	genus Lachnospiraceae NK4A136 group	rs115963514	A	G	0.06376	-0.1118	0.0241	3.42e-06	0.00149	232.9	NA
Asthma	genus Lachnospiraceae NK4A136 group	rs11644510	T	C	0.3364	-0.0584	0.0123	2.16e-06	0.00152	237.597	NA
Asthma	genus Lachnospiraceae NK4A136 group	rs11721	A	C	0.1328	0.0807	0.0172	2.63e-06	0.0015	234.466	NA
Asthma	genus Lachnospiraceae NK4A136 group	rs117710327	A	C	0.09844	-0.1108	0.0197	1.92e-08	0.00218	340.989	NA
Asthma	genus Lachnospiraceae NK4A136 group	rs12211986	C	T	0.06042	0.1091	0.0243	7.4e-06	0.00135	210.987	NA
Asthma	genus Lachnospiraceae NK4A136 group	rs12253380	G	A	0.07283	-0.1148	0.0227	4.06e-07	0.00178	278.311	NA
Asthma	genus Lachnospiraceae NK4A136 group	rs12704172	T	C	0.1507	-0.085	0.0165	2.7e-07	0.00185	289.276	NA
Asthma	genus Lachnospiraceae NK4A136 group	rs12781438	T	C	0.1678	0.0857	0.0155	3.16e-08	0.00205	320.613	NA
Asthma	genus Lachnospiraceae NK4A136 group	rs13415017	C	T	0.2657	0.062	0.0137	5.77e-06	0.0015	234.466	NA
Asthma	genus Lachnospiraceae NK4A136 group	rs13438588	G	A	0.2397	-0.0607	0.0137	9.51e-06	0.00134	209.422	NA
Asthma	genus Lachnospiraceae NK4A136 group	rs1355584	T	C	0.3632	0.0641	0.012	1.01e-07	0.0019	297.109	NA
Asthma	genus Lachnospiraceae NK4A136 group	rs138808004	A	G	0.08717	0.0954	0.0209	4.93e-06	0.00145	226.639	NA
Asthma	genus Lachnospiraceae NK4A136 group	rs144536148	G	A	0.05957	-0.1571	0.0248	2.32e-10	0.00277	433.531	NA
Asthma	genus Lachnospiraceae NK4A136 group	rs17293632	T	C	0.2622	0.099	0.0131	4.66e-14	0.00379	593.778	NA
Asthma	genus Lachnospiraceae NK4A136 group	rs17486278	C	A	0.3317	0.0568	0.0123	3.79e-06	0.00143	223.508	NA
Asthma	genus Lachnospiraceae NK4A136 group	rs17509780	A	G	0.1051	-0.0895	0.0191	2.85e-06	0.00151	236.031	NA
Asthma	genus Lachnospiraceae NK4A136 group	rs1837253	C	T	0.755	0.1345	0.0137	1.23e-22	0.00669	1051.18	NA
Asthma	genus Lachnospiraceae NK4A136 group	rs2044751	G	A	0.8961	-0.0888	0.019	3.1e-06	0.00147	229.769	NA
Asthma	genus Lachnospiraceae NK4A136 group	rs2128416	C	T	0.135	0.0853	0.0171	6.3e-07	0.0017	265.781	NA
Asthma	genus Lachnospiraceae NK4A136 group	rs2199036	T	C	0.3767	0.0567	0.0119	2.01e-06	0.00151	236.031	NA
Asthma	genus Lachnospiraceae NK4A136 group	rs2276823	A	C	0.6085	-0.0551	0.0119	3.6e-06	0.00145	226.639	NA
Asthma	genus Lachnospiraceae NK4A136 group	rs2286561	T	G	0.1615	0.0738	0.0158	2.83e-06	0.00148	231.335	NA
Asthma	genus Lachnospiraceae NK4A136 group	rs250304	G	A	0.4161	-0.0533	0.0118	5.98e-06	0.00138	215.683	NA
Asthma	genus Lachnospiraceae NK4A136 group	rs28252	C	T	0.6957	-0.0613	0.0126	1.2e-06	0.00159	248.556	NA
Asthma	genus Lachnospiraceae NK4A136 group	rs34756027	A	C	0.1752	0.0745	0.0153	1.09e-06	0.0016	250.122	NA
Asthma	genus Lachnospiraceae NK4A136 group	rs35656734	T	C	0.4264	-0.1122	0.0131	1e-17	0.00616	967.387	NA
Asthma	genus Lachnospiraceae NK4A136 group	rs4594881	T	G	0.3958	-0.0555	0.0119	2.92e-06	0.00147	229.769	NA
Asthma	genus Lachnospiraceae NK4A136 group	rs4749762	T	C	0.8197	-0.0708	0.0153	3.79e-06	0.00148	231.335	rs11255706
Asthma	genus Lachnospiraceae NK4A136 group	rs4753088	A	G	0.8223	-0.0722	0.0152	2.21e-06	0.00152	237.597	NA
Asthma	genus Lachnospiraceae NK4A136 group	rs55967493	T	C	0.2014	-0.065	0.0145	7.82e-06	0.00136	212.552	NA
Asthma	genus Lachnospiraceae NK4A136 group	rs56352531	G	A	0.0279	-0.168	0.0358	2.77e-06	0.00153	239.162	NA
Asthma	genus Lachnospiraceae NK4A136 group	rs5750562	A	G	0.2719	-0.06	0.0131	4.5e-06	0.00143	223.508	NA
Asthma	genus Lachnospiraceae NK4A136 group	rs58385329	A	G	0.01779	0.2226	0.0449	7.14e-07	0.00173	270.479	NA
Asthma	genus Lachnospiraceae NK4A136 group	rs58644	A	G	0.1847	-0.0684	0.015	4.78e-06	0.00141	220.378	NA
Asthma	genus Lachnospiraceae NK4A136 group	rs6011040	G	A	0.7334	0.0589	0.0131	6.83e-06	0.00136	212.552	NA
Asthma	genus Lachnospiraceae NK4A136 group	rs60227565	A	G	0.1539	-0.1189	0.0161	1.74e-13	0.00368	576.481	NA
Asthma	genus Lachnospiraceae NK4A136 group	rs62192043	A	G	0.2335	-0.1015	0.014	3.51e-13	0.00369	578.053	NA
Asthma	genus Lachnospiraceae NK4A136 group	rs62408206	A	G	0.2521	-0.0757	0.0134	1.67e-08	0.00216	337.854	NA
Asthma	genus Lachnospiraceae NK4A136 group	rs6894249	G	A	0.4652	0.0932	0.0116	9.29e-16	0.00432	677.174	NA
Asthma	genus Lachnospiraceae NK4A136 group	rs7005574	T	C	0.04496	-0.1262	0.0282	7.84e-06	0.00137	214.117	NA
Asthma	genus Lachnospiraceae NK4A136 group	rs7035413	G	A	0.1886	0.1302	0.0148	1.69e-18	0.00519	814.26	NA
Asthma	genus Lachnospiraceae NK4A136 group	rs72837816	C	A	0.1086	0.1207	0.0188	1.41e-10	0.00282	441.379	NA
Asthma	genus Lachnospiraceae NK4A136 group	rs72930659	T	C	0.215	0.0681	0.0141	1.44e-06	0.00157	245.425	NA
Asthma	genus Lachnospiraceae NK4A136 group	rs73209888	G	A	0.02026	0.1891	0.042	6.59e-06	0.00142	221.943	NA
Asthma	genus Lachnospiraceae NK4A136 group	rs74528415	T	C	0.1066	-0.0899	0.0193	3.29e-06	0.00154	240.728	NA
Asthma	genus Lachnospiraceae NK4A136 group	rs75984845	T	C	0.09154	-0.0951	0.0203	2.84e-06	0.0015	234.466	NA
Asthma	genus Lachnospiraceae NK4A136 group	rs7641133	C	T	0.7077	0.0596	0.0128	3.03e-06	0.00147	229.769	NA
Asthma	genus Lachnospiraceae NK4A136 group	rs7992624	T	C	0.06391	-0.1146	0.0241	1.93e-06	0.00157	245.425	NA
Asthma	genus Lachnospiraceae NK4A136 group	rs8049485	A	G	0.273	-0.0626	0.0131	1.83e-06	0.00156	243.859	NA
Asthma	genus Lachnospiraceae NK4A136 group	rs8074437	G	T	0.4464	0.0981	0.0117	4.17e-17	0.00476	746.475	NA
Asthma	genus Lachnospiraceae NK4A136 group	rs9323880	T	C	0.3337	-0.0549	0.0124	9.36e-06	0.00134	209.422	NA
Asthma	genus Lachnospiraceae NK4A136 group	rs9405707	T	C	0.2376	-0.0634	0.0142	7.91e-06	0.00146	228.204	NA
Asthma	genus Lachnospiraceae NK4A136 group	rs9517711	A	G	0.5136	0.0624	0.0116	8.4e-08	0.00195	304.943	NA
Asthma	genus Lachnospiraceae NK4A136 group	rs9828592	C	T	0.4927	0.0551	0.0116	2.11e-06	0.00152	237.597	NA
Asthma	genus Lachnospiraceae UCG004	rs10013453	G	A	0.1404	-0.0881	0.017	2.16e-07	0.00187	292.409	NA
Asthma	genus Lachnospiraceae UCG004	rs10038828	T	C	0.03908	-0.1436	0.0305	2.51e-06	0.00155	242.293	NA
Asthma	genus Lachnospiraceae UCG004	rs10095945	A	G	0.3055	0.0607	0.0126	1.56e-06	0.00156	243.859	NA
Asthma	genus Lachnospiraceae UCG004	rs1011575	T	C	0.187	-0.0662	0.0149	9.41e-06	0.00133	207.858	NA
Asthma	genus Lachnospiraceae UCG004	rs10800028	T	C	0.3275	0.0561	0.0124	6.33e-06	0.00139	217.248	NA
Asthma	genus Lachnospiraceae UCG004	rs1102734	C	T	0.4087	-0.0577	0.0118	1.01e-06	0.00161	251.688	rs1103168
Asthma	genus Lachnospiraceae UCG004	rs11101690	C	T	0.1184	-0.0846	0.0181	2.98e-06	0.00149	232.9	NA
Asthma	genus Lachnospiraceae UCG004	rs11644510	T	C	0.3364	-0.0584	0.0123	2.16e-06	0.00152	237.597	NA
Asthma	genus Lachnospiraceae UCG004	rs11721	A	C	0.1328	0.0807	0.0172	2.63e-06	0.0015	234.466	NA
Asthma	genus Lachnospiraceae UCG004	rs117710327	A	C	0.09844	-0.1108	0.0197	1.92e-08	0.00218	340.989	NA
Asthma	genus Lachnospiraceae UCG004	rs12211986	C	T	0.06042	0.1091	0.0243	7.4e-06	0.00135	210.987	NA
Asthma	genus Lachnospiraceae UCG004	rs12253380	G	A	0.07283	-0.1148	0.0227	4.06e-07	0.00178	278.311	NA
Asthma	genus Lachnospiraceae UCG004	rs12704172	T	C	0.1507	-0.085	0.0165	2.7e-07	0.00185	289.276	NA
Asthma	genus Lachnospiraceae UCG004	rs12781438	T	C	0.1678	0.0857	0.0155	3.16e-08	0.00205	320.613	NA
Asthma	genus Lachnospiraceae UCG004	rs13415017	C	T	0.2657	0.062	0.0137	5.77e-06	0.0015	234.466	NA
Asthma	genus Lachnospiraceae UCG004	rs13438588	G	A	0.2397	-0.0607	0.0137	9.51e-06	0.00134	209.422	NA
Asthma	genus Lachnospiraceae UCG004	rs1355584	T	C	0.3632	0.0641	0.012	1.01e-07	0.0019	297.109	NA
Asthma	genus Lachnospiraceae UCG004	rs138808004	A	G	0.08717	0.0954	0.0209	4.93e-06	0.00145	226.639	NA
Asthma	genus Lachnospiraceae UCG004	rs144536148	G	A	0.05957	-0.1571	0.0248	2.32e-10	0.00277	433.531	NA
Asthma	genus Lachnospiraceae UCG004	rs17293632	T	C	0.2622	0.099	0.0131	4.66e-14	0.00379	593.778	NA
Asthma	genus Lachnospiraceae UCG004	rs17486278	C	A	0.3317	0.0568	0.0123	3.79e-06	0.00143	223.508	NA
Asthma	genus Lachnospiraceae UCG004	rs17509780	A	G	0.1051	-0.0895	0.0191	2.85e-06	0.00151	236.031	NA
Asthma	genus Lachnospiraceae UCG004	rs1837253	C	T	0.755	0.1345	0.0137	1.23e-22	0.00669	1051.18	NA
Asthma	genus Lachnospiraceae UCG004	rs2044751	G	A	0.8961	-0.0888	0.019	3.1e-06	0.00147	229.769	NA
Asthma	genus Lachnospiraceae UCG004	rs2128416	C	T	0.135	0.0853	0.0171	6.3e-07	0.0017	265.781	NA
Asthma	genus Lachnospiraceae UCG004	rs2199036	T	C	0.3767	0.0567	0.0119	2.01e-06	0.00151	236.031	NA
Asthma	genus Lachnospiraceae UCG004	rs2276823	A	C	0.6085	-0.0551	0.0119	3.6e-06	0.00145	226.639	NA
Asthma	genus Lachnospiraceae UCG004	rs2286561	T	G	0.1615	0.0738	0.0158	2.83e-06	0.00148	231.335	NA
Asthma	genus Lachnospiraceae UCG004	rs250304	G	A	0.4161	-0.0533	0.0118	5.98e-06	0.00138	215.683	NA
Asthma	genus Lachnospiraceae UCG004	rs28252	C	T	0.6957	-0.0613	0.0126	1.2e-06	0.00159	248.556	NA
Asthma	genus Lachnospiraceae UCG004	rs34756027	A	C	0.1752	0.0745	0.0153	1.09e-06	0.0016	250.122	NA
Asthma	genus Lachnospiraceae UCG004	rs35656734	T	C	0.4264	-0.1122	0.0131	1e-17	0.00616	967.387	NA
Asthma	genus Lachnospiraceae UCG004	rs4594881	T	G	0.3958	-0.0555	0.0119	2.92e-06	0.00147	229.769	NA
Asthma	genus Lachnospiraceae UCG004	rs4749762	T	C	0.8197	-0.0708	0.0153	3.79e-06	0.00148	231.335	rs11255706
Asthma	genus Lachnospiraceae UCG004	rs4753088	A	G	0.8223	-0.0722	0.0152	2.21e-06	0.00152	237.597	NA
Asthma	genus Lachnospiraceae UCG004	rs55967493	T	C	0.2014	-0.065	0.0145	7.82e-06	0.00136	212.552	NA
Asthma	genus Lachnospiraceae UCG004	rs56352531	G	A	0.0279	-0.168	0.0358	2.77e-06	0.00153	239.162	NA
Asthma	genus Lachnospiraceae UCG004	rs5750562	A	G	0.2719	-0.06	0.0131	4.5e-06	0.00143	223.508	NA
Asthma	genus Lachnospiraceae UCG004	rs58385329	A	G	0.01779	0.2226	0.0449	7.14e-07	0.00173	270.479	NA
Asthma	genus Lachnospiraceae UCG004	rs58644	A	G	0.1847	-0.0684	0.015	4.78e-06	0.00141	220.378	NA
Asthma	genus Lachnospiraceae UCG004	rs6011040	G	A	0.7334	0.0589	0.0131	6.83e-06	0.00136	212.552	NA
Asthma	genus Lachnospiraceae UCG004	rs60227565	A	G	0.1539	-0.1189	0.0161	1.74e-13	0.00368	576.481	NA
Asthma	genus Lachnospiraceae UCG004	rs62192043	A	G	0.2335	-0.1015	0.014	3.51e-13	0.00369	578.053	NA
Asthma	genus Lachnospiraceae UCG004	rs62408206	A	G	0.2521	-0.0757	0.0134	1.67e-08	0.00216	337.854	NA
Asthma	genus Lachnospiraceae UCG004	rs6894249	G	A	0.4652	0.0932	0.0116	9.29e-16	0.00432	677.174	NA
Asthma	genus Lachnospiraceae UCG004	rs7005574	T	C	0.04496	-0.1262	0.0282	7.84e-06	0.00137	214.117	NA
Asthma	genus Lachnospiraceae UCG004	rs7035413	G	A	0.1886	0.1302	0.0148	1.69e-18	0.00519	814.26	NA
Asthma	genus Lachnospiraceae UCG004	rs72837816	C	A	0.1086	0.1207	0.0188	1.41e-10	0.00282	441.379	NA
Asthma	genus Lachnospiraceae UCG004	rs72930659	T	C	0.215	0.0681	0.0141	1.44e-06	0.00157	245.425	NA
Asthma	genus Lachnospiraceae UCG004	rs73209888	G	A	0.02026	0.1891	0.042	6.59e-06	0.00142	221.943	NA
Asthma	genus Lachnospiraceae UCG004	rs74528415	T	C	0.1066	-0.0899	0.0193	3.29e-06	0.00154	240.728	NA
Asthma	genus Lachnospiraceae UCG004	rs75984845	T	C	0.09154	-0.0951	0.0203	2.84e-06	0.0015	234.466	NA
Asthma	genus Lachnospiraceae UCG004	rs7641133	C	T	0.7077	0.0596	0.0128	3.03e-06	0.00147	229.769	NA
Asthma	genus Lachnospiraceae UCG004	rs7992624	T	C	0.06391	-0.1146	0.0241	1.93e-06	0.00157	245.425	NA
Asthma	genus Lachnospiraceae UCG004	rs8049485	A	G	0.273	-0.0626	0.0131	1.83e-06	0.00156	243.859	NA
Asthma	genus Lachnospiraceae UCG004	rs8074437	G	T	0.4464	0.0981	0.0117	4.17e-17	0.00476	746.475	NA
Asthma	genus Lachnospiraceae UCG004	rs9323880	T	C	0.3337	-0.0549	0.0124	9.36e-06	0.00134	209.422	NA
Asthma	genus Lachnospiraceae UCG004	rs9405707	T	C	0.2376	-0.0634	0.0142	7.91e-06	0.00146	228.204	NA
Asthma	genus Lachnospiraceae UCG004	rs9517711	A	G	0.5136	0.0624	0.0116	8.4e-08	0.00195	304.943	NA
Asthma	genus Lachnospiraceae UCG004	rs9828592	C	T	0.4927	0.0551	0.0116	2.11e-06	0.00152	237.597	NA
Asthma	genus Lachnospira	rs10800028	T	C	0.3275	0.0561	0.0124	6.33e-06	0.00139	217.248	NA
Asthma	genus Lachnospira	rs1102734	C	T	0.4087	-0.0577	0.0118	1.01e-06	0.00161	251.688	rs1103168
Asthma	genus Lachnospira	rs11721	A	C	0.1328	0.0807	0.0172	2.63e-06	0.0015	234.466	NA
Asthma	genus Lachnospira	rs2128416	C	T	0.135	0.0853	0.0171	6.3e-07	0.0017	265.781	NA
Asthma	genus Lachnospira	rs60227565	A	G	0.1539	-0.1189	0.0161	1.74e-13	0.00368	576.481	NA
Asthma	genus Marvinbryantia	rs10013453	G	A	0.1404	-0.0881	0.017	2.16e-07	0.00187	292.409	NA
Asthma	genus Marvinbryantia	rs10038828	T	C	0.03908	-0.1436	0.0305	2.51e-06	0.00155	242.293	NA
Asthma	genus Marvinbryantia	rs10095945	A	G	0.3055	0.0607	0.0126	1.56e-06	0.00156	243.859	NA
Asthma	genus Marvinbryantia	rs1011575	T	C	0.187	-0.0662	0.0149	9.41e-06	0.00133	207.858	NA
Asthma	genus Marvinbryantia	rs10800028	T	C	0.3275	0.0561	0.0124	6.33e-06	0.00139	217.248	NA
Asthma	genus Marvinbryantia	rs1102734	C	T	0.4087	-0.0577	0.0118	1.01e-06	0.00161	251.688	rs1103168
Asthma	genus Marvinbryantia	rs11101690	C	T	0.1184	-0.0846	0.0181	2.98e-06	0.00149	232.9	NA
Asthma	genus Marvinbryantia	rs11644510	T	C	0.3364	-0.0584	0.0123	2.16e-06	0.00152	237.597	NA
Asthma	genus Marvinbryantia	rs11721	A	C	0.1328	0.0807	0.0172	2.63e-06	0.0015	234.466	NA
Asthma	genus Marvinbryantia	rs117710327	A	C	0.09844	-0.1108	0.0197	1.92e-08	0.00218	340.989	NA
Asthma	genus Marvinbryantia	rs12211986	C	T	0.06042	0.1091	0.0243	7.4e-06	0.00135	210.987	NA
Asthma	genus Marvinbryantia	rs12253380	G	A	0.07283	-0.1148	0.0227	4.06e-07	0.00178	278.311	NA
Asthma	genus Marvinbryantia	rs12704172	T	C	0.1507	-0.085	0.0165	2.7e-07	0.00185	289.276	NA
Asthma	genus Marvinbryantia	rs12781438	T	C	0.1678	0.0857	0.0155	3.16e-08	0.00205	320.613	NA
Asthma	genus Marvinbryantia	rs13415017	C	T	0.2657	0.062	0.0137	5.77e-06	0.0015	234.466	NA
Asthma	genus Marvinbryantia	rs13438588	G	A	0.2397	-0.0607	0.0137	9.51e-06	0.00134	209.422	NA
Asthma	genus Marvinbryantia	rs1355584	T	C	0.3632	0.0641	0.012	1.01e-07	0.0019	297.109	NA
Asthma	genus Marvinbryantia	rs138808004	A	G	0.08717	0.0954	0.0209	4.93e-06	0.00145	226.639	NA
Asthma	genus Marvinbryantia	rs144536148	G	A	0.05957	-0.1571	0.0248	2.32e-10	0.00277	433.531	NA
Asthma	genus Marvinbryantia	rs17293632	T	C	0.2622	0.099	0.0131	4.66e-14	0.00379	593.778	NA
Asthma	genus Marvinbryantia	rs17486278	C	A	0.3317	0.0568	0.0123	3.79e-06	0.00143	223.508	NA
Asthma	genus Marvinbryantia	rs17509780	A	G	0.1051	-0.0895	0.0191	2.85e-06	0.00151	236.031	NA
Asthma	genus Marvinbryantia	rs1837253	C	T	0.755	0.1345	0.0137	1.23e-22	0.00669	1051.18	NA
Asthma	genus Marvinbryantia	rs2044751	G	A	0.8961	-0.0888	0.019	3.1e-06	0.00147	229.769	NA
Asthma	genus Marvinbryantia	rs2128416	C	T	0.135	0.0853	0.0171	6.3e-07	0.0017	265.781	NA
Asthma	genus Marvinbryantia	rs2199036	T	C	0.3767	0.0567	0.0119	2.01e-06	0.00151	236.031	NA
Asthma	genus Marvinbryantia	rs2276823	A	C	0.6085	-0.0551	0.0119	3.6e-06	0.00145	226.639	NA
Asthma	genus Marvinbryantia	rs2286561	T	G	0.1615	0.0738	0.0158	2.83e-06	0.00148	231.335	NA
Asthma	genus Marvinbryantia	rs250304	G	A	0.4161	-0.0533	0.0118	5.98e-06	0.00138	215.683	NA
Asthma	genus Marvinbryantia	rs28252	C	T	0.6957	-0.0613	0.0126	1.2e-06	0.00159	248.556	NA
Asthma	genus Marvinbryantia	rs34756027	A	C	0.1752	0.0745	0.0153	1.09e-06	0.0016	250.122	NA
Asthma	genus Marvinbryantia	rs35656734	T	C	0.4264	-0.1122	0.0131	1e-17	0.00616	967.387	NA
Asthma	genus Marvinbryantia	rs4594881	T	G	0.3958	-0.0555	0.0119	2.92e-06	0.00147	229.769	NA
Asthma	genus Marvinbryantia	rs4749762	T	C	0.8197	-0.0708	0.0153	3.79e-06	0.00148	231.335	rs11255706
Asthma	genus Marvinbryantia	rs4753088	A	G	0.8223	-0.0722	0.0152	2.21e-06	0.00152	237.597	NA
Asthma	genus Marvinbryantia	rs55967493	T	C	0.2014	-0.065	0.0145	7.82e-06	0.00136	212.552	NA
Asthma	genus Marvinbryantia	rs56352531	G	A	0.0279	-0.168	0.0358	2.77e-06	0.00153	239.162	NA
Asthma	genus Marvinbryantia	rs5750562	A	G	0.2719	-0.06	0.0131	4.5e-06	0.00143	223.508	NA
Asthma	genus Marvinbryantia	rs58385329	A	G	0.01779	0.2226	0.0449	7.14e-07	0.00173	270.479	NA
Asthma	genus Marvinbryantia	rs58644	A	G	0.1847	-0.0684	0.015	4.78e-06	0.00141	220.378	NA
Asthma	genus Marvinbryantia	rs6011040	G	A	0.7334	0.0589	0.0131	6.83e-06	0.00136	212.552	NA
Asthma	genus Marvinbryantia	rs60227565	A	G	0.1539	-0.1189	0.0161	1.74e-13	0.00368	576.481	NA
Asthma	genus Marvinbryantia	rs62192043	A	G	0.2335	-0.1015	0.014	3.51e-13	0.00369	578.053	NA
Asthma	genus Marvinbryantia	rs62408206	A	G	0.2521	-0.0757	0.0134	1.67e-08	0.00216	337.854	NA
Asthma	genus Marvinbryantia	rs6894249	G	A	0.4652	0.0932	0.0116	9.29e-16	0.00432	677.174	NA
Asthma	genus Marvinbryantia	rs7005574	T	C	0.04496	-0.1262	0.0282	7.84e-06	0.00137	214.117	NA
Asthma	genus Marvinbryantia	rs7035413	G	A	0.1886	0.1302	0.0148	1.69e-18	0.00519	814.26	NA
Asthma	genus Marvinbryantia	rs72837816	C	A	0.1086	0.1207	0.0188	1.41e-10	0.00282	441.379	NA
Asthma	genus Marvinbryantia	rs72930659	T	C	0.215	0.0681	0.0141	1.44e-06	0.00157	245.425	NA
Asthma	genus Marvinbryantia	rs73209888	G	A	0.02026	0.1891	0.042	6.59e-06	0.00142	221.943	NA
Asthma	genus Marvinbryantia	rs74528415	T	C	0.1066	-0.0899	0.0193	3.29e-06	0.00154	240.728	NA
Asthma	genus Marvinbryantia	rs75984845	T	C	0.09154	-0.0951	0.0203	2.84e-06	0.0015	234.466	NA
Asthma	genus Marvinbryantia	rs7641133	C	T	0.7077	0.0596	0.0128	3.03e-06	0.00147	229.769	NA
Asthma	genus Marvinbryantia	rs7992624	T	C	0.06391	-0.1146	0.0241	1.93e-06	0.00157	245.425	NA
Asthma	genus Marvinbryantia	rs8049485	A	G	0.273	-0.0626	0.0131	1.83e-06	0.00156	243.859	NA
Asthma	genus Marvinbryantia	rs8074437	G	T	0.4464	0.0981	0.0117	4.17e-17	0.00476	746.475	NA
Asthma	genus Marvinbryantia	rs9323880	T	C	0.3337	-0.0549	0.0124	9.36e-06	0.00134	209.422	NA
Asthma	genus Marvinbryantia	rs9405707	T	C	0.2376	-0.0634	0.0142	7.91e-06	0.00146	228.204	NA
Asthma	genus Marvinbryantia	rs9517711	A	G	0.5136	0.0624	0.0116	8.4e-08	0.00195	304.943	NA
Asthma	genus Marvinbryantia	rs9828592	C	T	0.4927	0.0551	0.0116	2.11e-06	0.00152	237.597	NA
Asthma	genus Ruminococcus torques group	rs10013453	G	A	0.1404	-0.0881	0.017	2.16e-07	0.00187	292.409	NA
Asthma	genus Ruminococcus torques group	rs10038828	T	C	0.03908	-0.1436	0.0305	2.51e-06	0.00155	242.293	NA
Asthma	genus Ruminococcus torques group	rs10095945	A	G	0.3055	0.0607	0.0126	1.56e-06	0.00156	243.859	NA
Asthma	genus Ruminococcus torques group	rs1011575	T	C	0.187	-0.0662	0.0149	9.41e-06	0.00133	207.858	NA
Asthma	genus Ruminococcus torques group	rs10800028	T	C	0.3275	0.0561	0.0124	6.33e-06	0.00139	217.248	NA
Asthma	genus Ruminococcus torques group	rs1102734	C	T	0.4087	-0.0577	0.0118	1.01e-06	0.00161	251.688	rs1103168
Asthma	genus Ruminococcus torques group	rs11101690	C	T	0.1184	-0.0846	0.0181	2.98e-06	0.00149	232.9	NA
Asthma	genus Ruminococcus torques group	rs115963514	A	G	0.06376	-0.1118	0.0241	3.42e-06	0.00149	232.9	NA
Asthma	genus Ruminococcus torques group	rs11644510	T	C	0.3364	-0.0584	0.0123	2.16e-06	0.00152	237.597	NA
Asthma	genus Ruminococcus torques group	rs11721	A	C	0.1328	0.0807	0.0172	2.63e-06	0.0015	234.466	NA
Asthma	genus Ruminococcus torques group	rs117710327	A	C	0.09844	-0.1108	0.0197	1.92e-08	0.00218	340.989	NA
Asthma	genus Ruminococcus torques group	rs12211986	C	T	0.06042	0.1091	0.0243	7.4e-06	0.00135	210.987	NA
Asthma	genus Ruminococcus torques group	rs12253380	G	A	0.07283	-0.1148	0.0227	4.06e-07	0.00178	278.311	NA
Asthma	genus Ruminococcus torques group	rs12704172	T	C	0.1507	-0.085	0.0165	2.7e-07	0.00185	289.276	NA
Asthma	genus Ruminococcus torques group	rs12781438	T	C	0.1678	0.0857	0.0155	3.16e-08	0.00205	320.613	NA
Asthma	genus Ruminococcus torques group	rs13415017	C	T	0.2657	0.062	0.0137	5.77e-06	0.0015	234.466	NA
Asthma	genus Ruminococcus torques group	rs13438588	G	A	0.2397	-0.0607	0.0137	9.51e-06	0.00134	209.422	NA
Asthma	genus Ruminococcus torques group	rs1355584	T	C	0.3632	0.0641	0.012	1.01e-07	0.0019	297.109	NA
Asthma	genus Ruminococcus torques group	rs138808004	A	G	0.08717	0.0954	0.0209	4.93e-06	0.00145	226.639	NA
Asthma	genus Ruminococcus torques group	rs144536148	G	A	0.05957	-0.1571	0.0248	2.32e-10	0.00277	433.531	NA
Asthma	genus Ruminococcus torques group	rs17293632	T	C	0.2622	0.099	0.0131	4.66e-14	0.00379	593.778	NA
Asthma	genus Ruminococcus torques group	rs17486278	C	A	0.3317	0.0568	0.0123	3.79e-06	0.00143	223.508	NA
Asthma	genus Ruminococcus torques group	rs17509780	A	G	0.1051	-0.0895	0.0191	2.85e-06	0.00151	236.031	NA
Asthma	genus Ruminococcus torques group	rs1837253	C	T	0.755	0.1345	0.0137	1.23e-22	0.00669	1051.18	NA
Asthma	genus Ruminococcus torques group	rs2044751	G	A	0.8961	-0.0888	0.019	3.1e-06	0.00147	229.769	NA
Asthma	genus Ruminococcus torques group	rs2128416	C	T	0.135	0.0853	0.0171	6.3e-07	0.0017	265.781	NA
Asthma	genus Ruminococcus torques group	rs2199036	T	C	0.3767	0.0567	0.0119	2.01e-06	0.00151	236.031	NA
Asthma	genus Ruminococcus torques group	rs2276823	A	C	0.6085	-0.0551	0.0119	3.6e-06	0.00145	226.639	NA
Asthma	genus Ruminococcus torques group	rs2286561	T	G	0.1615	0.0738	0.0158	2.83e-06	0.00148	231.335	NA
Asthma	genus Ruminococcus torques group	rs250304	G	A	0.4161	-0.0533	0.0118	5.98e-06	0.00138	215.683	NA
Asthma	genus Ruminococcus torques group	rs28252	C	T	0.6957	-0.0613	0.0126	1.2e-06	0.00159	248.556	NA
Asthma	genus Ruminococcus torques group	rs34756027	A	C	0.1752	0.0745	0.0153	1.09e-06	0.0016	250.122	NA
Asthma	genus Ruminococcus torques group	rs35656734	T	C	0.4264	-0.1122	0.0131	1e-17	0.00616	967.387	NA
Asthma	genus Ruminococcus torques group	rs4594881	T	G	0.3958	-0.0555	0.0119	2.92e-06	0.00147	229.769	NA
Asthma	genus Ruminococcus torques group	rs4749762	T	C	0.8197	-0.0708	0.0153	3.79e-06	0.00148	231.335	rs11255706
Asthma	genus Ruminococcus torques group	rs4753088	A	G	0.8223	-0.0722	0.0152	2.21e-06	0.00152	237.597	NA
Asthma	genus Ruminococcus torques group	rs55967493	T	C	0.2014	-0.065	0.0145	7.82e-06	0.00136	212.552	NA
Asthma	genus Ruminococcus torques group	rs56352531	G	A	0.0279	-0.168	0.0358	2.77e-06	0.00153	239.162	NA
Asthma	genus Ruminococcus torques group	rs5750562	A	G	0.2719	-0.06	0.0131	4.5e-06	0.00143	223.508	NA
Asthma	genus Ruminococcus torques group	rs58385329	A	G	0.01779	0.2226	0.0449	7.14e-07	0.00173	270.479	NA
Asthma	genus Ruminococcus torques group	rs58644	A	G	0.1847	-0.0684	0.015	4.78e-06	0.00141	220.378	NA
Asthma	genus Ruminococcus torques group	rs6011040	G	A	0.7334	0.0589	0.0131	6.83e-06	0.00136	212.552	NA
Asthma	genus Ruminococcus torques group	rs60227565	A	G	0.1539	-0.1189	0.0161	1.74e-13	0.00368	576.481	NA
Asthma	genus Ruminococcus torques group	rs62192043	A	G	0.2335	-0.1015	0.014	3.51e-13	0.00369	578.053	NA
Asthma	genus Ruminococcus torques group	rs62408206	A	G	0.2521	-0.0757	0.0134	1.67e-08	0.00216	337.854	NA
Asthma	genus Ruminococcus torques group	rs6894249	G	A	0.4652	0.0932	0.0116	9.29e-16	0.00432	677.174	NA
Asthma	genus Ruminococcus torques group	rs7005574	T	C	0.04496	-0.1262	0.0282	7.84e-06	0.00137	214.117	NA
Asthma	genus Ruminococcus torques group	rs7035413	G	A	0.1886	0.1302	0.0148	1.69e-18	0.00519	814.26	NA
Asthma	genus Ruminococcus torques group	rs72837816	C	A	0.1086	0.1207	0.0188	1.41e-10	0.00282	441.379	NA
Asthma	genus Ruminococcus torques group	rs72930659	T	C	0.215	0.0681	0.0141	1.44e-06	0.00157	245.425	NA
Asthma	genus Ruminococcus torques group	rs73209888	G	A	0.02026	0.1891	0.042	6.59e-06	0.00142	221.943	NA
Asthma	genus Ruminococcus torques group	rs74528415	T	C	0.1066	-0.0899	0.0193	3.29e-06	0.00154	240.728	NA
Asthma	genus Ruminococcus torques group	rs75984845	T	C	0.09154	-0.0951	0.0203	2.84e-06	0.0015	234.466	NA
Asthma	genus Ruminococcus torques group	rs7641133	C	T	0.7077	0.0596	0.0128	3.03e-06	0.00147	229.769	NA
Asthma	genus Ruminococcus torques group	rs7992624	T	C	0.06391	-0.1146	0.0241	1.93e-06	0.00157	245.425	NA
Asthma	genus Ruminococcus torques group	rs8049485	A	G	0.273	-0.0626	0.0131	1.83e-06	0.00156	243.859	NA
Asthma	genus Ruminococcus torques group	rs8074437	G	T	0.4464	0.0981	0.0117	4.17e-17	0.00476	746.475	NA
Asthma	genus Ruminococcus torques group	rs9323880	T	C	0.3337	-0.0549	0.0124	9.36e-06	0.00134	209.422	NA
Asthma	genus Ruminococcus torques group	rs9405707	T	C	0.2376	-0.0634	0.0142	7.91e-06	0.00146	228.204	NA
Asthma	genus Ruminococcus torques group	rs9517711	A	G	0.5136	0.0624	0.0116	8.4e-08	0.00195	304.943	NA
Asthma	genus Ruminococcus torques group	rs9828592	C	T	0.4927	0.0551	0.0116	2.11e-06	0.00152	237.597	NA

## Sheet: IV_Obesity asthma on GM
Detailed information of instrumental variables of obesity related asthma on gut microbiota
Exposure	Bacterial taxa (Outcome)	SNP	Effect allele	Other allele	EAF	Beta	SE	P-value	R2	F	Proxy SNP
Obesity related asthma	genus Parasutterella	rs10815376	C	T	0.7529	-0.1532	0.0269	1.30101e-08	0.00873288	55.8895	NA
Obesity related asthma	genus Parasutterella	rs11216022	T	C	0.3526	-0.1097	0.0247	8.89795e-06	0.00549412	35.0473	NA
Obesity related asthma	genus Parasutterella	rs11875238	A	C	0.4223	-0.1113	0.0238	2.844e-06	0.00604427	38.578	NA
Obesity related asthma	genus Parasutterella	rs12027179	A	G	0.3855	0.1056	0.0238	9.32202e-06	0.00528329	33.6952	NA
Obesity related asthma	genus Parasutterella	rs12032406	A	G	0.3004	-0.1164	0.0253	4.12003e-06	0.00569489	36.3353	NA
Obesity related asthma	genus Parasutterella	rs12308157	T	C	0.6738	-0.1248	0.0247	4.59801e-07	0.00684659	43.7342	NA
Obesity related asthma	genus Parasutterella	rs12810587	T	C	0.3546	0.1103	0.0243	5.62406e-06	0.00556863	35.5252	NA
Obesity related asthma	genus Parasutterella	rs13017182	T	G	0.6521	-0.1174	0.0242	1.286e-06	0.00625367	39.9229	NA
Obesity related asthma	genus Parasutterella	rs4838331	A	G	0.2592	-0.1181	0.0267	9.963e-06	0.00535631	34.1634	NA
Obesity related asthma	genus Parasutterella	rs4982255	A	G	0.5081	0.1043	0.0234	8.27009e-06	0.00543782	34.6861	NA
Obesity related asthma	genus Parasutterella	rs56050593	T	C	0.1219	-0.1627	0.0357	5.27497e-06	0.00566699	36.1563	NA
Obesity related asthma	genus Parasutterella	rs62094758	T	G	0.5495	-0.1058	0.0233	5.62095e-06	0.00554197	35.3542	NA
Obesity related asthma	genus Parasutterella	rs6588376	A	G	0.1971	0.1579	0.0291	5.873e-08	0.00789119	50.4599	NA
Obesity related asthma	genus Parasutterella	rs6602311	G	A	0.8607	-0.1612	0.0337	1.77301e-06	0.00623108	39.7778	NA
Obesity related asthma	genus Parasutterella	rs6750524	C	A	0.4364	-0.1052	0.0234	7.04596e-06	0.00544399	34.7257	NA
Obesity related asthma	genus Parasutterella	rs7134299	G	A	0.5069	-0.1085	0.0234	3.65401e-06	0.005885	37.5555	NA
Obesity related asthma	genus Parasutterella	rs72930659	T	C	0.2139	0.1419	0.0284	5.63404e-07	0.00677148	43.2511	NA
Obesity related asthma	genus Parasutterella	rs73872446	C	T	0.05829	0.2249	0.0505	8.60003e-06	0.0055529	35.4243	NA
Obesity related asthma	genus Parasutterella	rs7459928	C	A	0.2924	0.12	0.0255	2.56702e-06	0.00595878	38.0291	NA
Obesity related asthma	genus Parasutterella	rs78702810	T	C	0.1045	0.1873	0.0382	9.56797e-07	0.0065658	41.9287	NA
Obesity related asthma	genus Parasutterella	rs9472496	T	C	0.2397	-0.1479	0.0272	5.41602e-08	0.00797296	50.9869	NA
Obesity related asthma	genus Parasutterella	rs9937053	A	G	0.4295	0.1228	0.0234	1.55801e-07	0.00739002	47.2313	NA
Obesity related asthma	genus Ruminiclostridium6	rs10815376	C	T	0.7529	-0.1532	0.0269	1.30101e-08	0.00873288	55.8895	NA
Obesity related asthma	genus Ruminiclostridium6	rs11216022	T	C	0.3526	-0.1097	0.0247	8.89795e-06	0.00549412	35.0473	NA
Obesity related asthma	genus Ruminiclostridium6	rs11875238	A	C	0.4223	-0.1113	0.0238	2.844e-06	0.00604427	38.578	NA
Obesity related asthma	genus Ruminiclostridium6	rs12027179	A	G	0.3855	0.1056	0.0238	9.32202e-06	0.00528329	33.6952	NA
Obesity related asthma	genus Ruminiclostridium6	rs12032406	A	G	0.3004	-0.1164	0.0253	4.12003e-06	0.00569489	36.3353	NA
Obesity related asthma	genus Ruminiclostridium6	rs12308157	T	C	0.6738	-0.1248	0.0247	4.59801e-07	0.00684659	43.7342	NA
Obesity related asthma	genus Ruminiclostridium6	rs12810587	T	C	0.3546	0.1103	0.0243	5.62406e-06	0.00556863	35.5252	NA
Obesity related asthma	genus Ruminiclostridium6	rs13017182	T	G	0.6521	-0.1174	0.0242	1.286e-06	0.00625367	39.9229	NA
Obesity related asthma	genus Ruminiclostridium6	rs4838331	A	G	0.2592	-0.1181	0.0267	9.963e-06	0.00535631	34.1634	NA
Obesity related asthma	genus Ruminiclostridium6	rs4982255	A	G	0.5081	0.1043	0.0234	8.27009e-06	0.00543782	34.6861	NA
Obesity related asthma	genus Ruminiclostridium6	rs56050593	T	C	0.1219	-0.1627	0.0357	5.27497e-06	0.00566699	36.1563	NA
Obesity related asthma	genus Ruminiclostridium6	rs62094758	T	G	0.5495	-0.1058	0.0233	5.62095e-06	0.00554197	35.3542	NA
Obesity related asthma	genus Ruminiclostridium6	rs6588376	A	G	0.1971	0.1579	0.0291	5.873e-08	0.00789119	50.4599	NA
Obesity related asthma	genus Ruminiclostridium6	rs6602311	G	A	0.8607	-0.1612	0.0337	1.77301e-06	0.00623108	39.7778	NA
Obesity related asthma	genus Ruminiclostridium6	rs6750524	C	A	0.4364	-0.1052	0.0234	7.04596e-06	0.00544399	34.7257	NA
Obesity related asthma	genus Ruminiclostridium6	rs7134299	G	A	0.5069	-0.1085	0.0234	3.65401e-06	0.005885	37.5555	NA
Obesity related asthma	genus Ruminiclostridium6	rs72930659	T	C	0.2139	0.1419	0.0284	5.63404e-07	0.00677148	43.2511	NA
Obesity related asthma	genus Ruminiclostridium6	rs73872446	C	T	0.05829	0.2249	0.0505	8.60003e-06	0.0055529	35.4243	NA
Obesity related asthma	genus Ruminiclostridium6	rs7459928	C	A	0.2924	0.12	0.0255	2.56702e-06	0.00595878	38.0291	NA
Obesity related asthma	genus Ruminiclostridium6	rs78702810	T	C	0.1045	0.1873	0.0382	9.56797e-07	0.0065658	41.9287	NA
Obesity related asthma	genus Ruminiclostridium6	rs9472496	T	C	0.2397	-0.1479	0.0272	5.41602e-08	0.00797296	50.9869	NA
Obesity related asthma	genus Ruminiclostridium6	rs9937053	A	G	0.4295	0.1228	0.0234	1.55801e-07	0.00739002	47.2313	NA
Obesity related asthma	order Bacillales	rs10815376	C	T	0.7529	-0.1532	0.0269	1.30101e-08	0.00873288	64.7155	NA
Obesity related asthma	order Bacillales	rs11216022	T	C	0.3526	-0.1097	0.0247	8.89795e-06	0.00549412	40.5819	NA
Obesity related asthma	order Bacillales	rs11875238	A	C	0.4223	-0.1113	0.0238	2.844e-06	0.00604427	44.6702	NA
Obesity related asthma	order Bacillales	rs12027179	A	G	0.3855	0.1056	0.0238	9.32202e-06	0.00528329	39.0163	NA
Obesity related asthma	order Bacillales	rs12032406	A	G	0.3004	-0.1164	0.0253	4.12003e-06	0.00569489	42.0734	NA
Obesity related asthma	order Bacillales	rs12308157	T	C	0.6738	-0.1248	0.0247	4.59801e-07	0.00684659	50.6407	NA
Obesity related asthma	order Bacillales	rs12810587	T	C	0.3546	0.1103	0.0243	5.62406e-06	0.00556863	41.1354	NA
Obesity related asthma	order Bacillales	rs13017182	T	G	0.6521	-0.1174	0.0242	1.286e-06	0.00625367	46.2275	NA
Obesity related asthma	order Bacillales	rs4838331	A	G	0.2592	-0.1181	0.0267	9.963e-06	0.00535631	39.5585	NA
Obesity related asthma	order Bacillales	rs4982255	A	G	0.5081	0.1043	0.0234	8.27009e-06	0.00543782	40.1638	NA
Obesity related asthma	order Bacillales	rs56050593	T	C	0.1219	-0.1627	0.0357	5.27497e-06	0.00566699	41.8661	NA
Obesity related asthma	order Bacillales	rs62094758	T	G	0.5495	-0.1058	0.0233	5.62095e-06	0.00554197	40.9373	NA
Obesity related asthma	order Bacillales	rs6588376	A	G	0.1971	0.1579	0.0291	5.873e-08	0.00789119	58.4285	NA
Obesity related asthma	order Bacillales	rs6602311	G	A	0.8607	-0.1612	0.0337	1.77301e-06	0.00623108	46.0595	NA
Obesity related asthma	order Bacillales	rs6750524	C	A	0.4364	-0.1052	0.0234	7.04596e-06	0.00544399	40.2096	NA
Obesity related asthma	order Bacillales	rs7134299	G	A	0.5069	-0.1085	0.0234	3.65401e-06	0.005885	43.4862	NA
Obesity related asthma	order Bacillales	rs7459928	C	A	0.2924	0.12	0.0255	2.56702e-06	0.00595878	44.0347	NA
Obesity related asthma	order Bacillales	rs9472496	T	C	0.2397	-0.1479	0.0272	5.41602e-08	0.00797296	59.0388	NA
Obesity related asthma	order Bacillales	rs9937053	A	G	0.4295	0.1228	0.0234	1.55801e-07	0.00739002	54.6901	NA

## Sheet: IV_non-allergic asthma on GM 
Detailed information of instrumental variables of non-allergic asthma on gut microbiota
Exposure	Bacterial taxa (Outcome)	SNP	Effect allele	Other allele	EAF	Beta	SE	P-value	R2	F	Proxy SNP
non-allergic asthma	class Melainabacteria	rs10984797	T	C	0.3184	-0.1262	0.0277	5.36204e-06	0.00691276	60.2929	NA
non-allergic asthma	class Melainabacteria	rs12602010	A	G	0.197	-0.147	0.0327	6.87306e-06	0.0068367	59.625	NA
non-allergic asthma	class Melainabacteria	rs12655575	C	T	0.1087	0.2172	0.0419	2.23599e-07	0.0091412	79.9087	NA
non-allergic asthma	class Melainabacteria	rs2075382	A	G	0.3152	0.1264	0.0281	6.97493e-06	0.00689722	60.1565	NA
non-allergic asthma	class Melainabacteria	rs2113408	G	A	0.5313	0.1167	0.026	7.24002e-06	0.00678276	59.1514	NA
non-allergic asthma	class Melainabacteria	rs2972610	C	T	0.9101	-0.2047	0.0455	6.72899e-06	0.00685669	59.8005	NA
non-allergic asthma	class Melainabacteria	rs3130647	G	A	0.5977	-0.1193	0.0266	7.06301e-06	0.00684454	59.6938	NA
non-allergic asthma	class Melainabacteria	rs58093483	T	C	0.2673	0.1399	0.0293	1.76701e-06	0.00766638	66.9168	NA
non-allergic asthma	class Melainabacteria	rs72837868	G	A	0.1165	0.1894	0.041	3.89197e-06	0.00738452	64.4383	NA
non-allergic asthma	class Melainabacteria	rs73484595	C	T	0.1663	0.1635	0.0349	2.791e-06	0.00741255	64.6847	NA
non-allergic asthma	class Melainabacteria	rs73641258	T	G	0.1221	0.2176	0.0395	3.71801e-08	0.010151	88.8264	NA
non-allergic asthma	class Melainabacteria	rs74703712	A	G	0.04479	0.3133	0.064	9.93802e-07	0.00839906	73.3662	rs57352524
non-allergic asthma	class Melainabacteria	rs749112	C	T	0.777	0.1439	0.0313	4.17398e-06	0.00717592	62.6048	NA
non-allergic asthma	class Melainabacteria	rs7814083	G	A	0.7198	0.1293	0.0288	7.10199e-06	0.00674384	58.8096	NA
non-allergic asthma	class Melainabacteria	rs7814784	C	T	0.8849	0.1892	0.0415	5.17404e-06	0.00729192	63.6243	NA
non-allergic asthma	class Melainabacteria	rs78187400	G	A	0.07061	-0.2319	0.0511	5.626e-06	0.00705823	61.5707	NA
non-allergic asthma	family Enterobacteriaceae	rs10984797	T	C	0.3184	-0.1262	0.0277	5.36204e-06	0.00691276	60.2929	NA
non-allergic asthma	family Enterobacteriaceae	rs12602010	A	G	0.197	-0.147	0.0327	6.87306e-06	0.0068367	59.625	NA
non-allergic asthma	family Enterobacteriaceae	rs12655575	C	T	0.1087	0.2172	0.0419	2.23599e-07	0.0091412	79.9087	NA
non-allergic asthma	family Enterobacteriaceae	rs2075382	A	G	0.3152	0.1264	0.0281	6.97493e-06	0.00689722	60.1565	NA
non-allergic asthma	family Enterobacteriaceae	rs2113408	G	A	0.5313	0.1167	0.026	7.24002e-06	0.00678276	59.1514	NA
non-allergic asthma	family Enterobacteriaceae	rs2972610	C	T	0.9101	-0.2047	0.0455	6.72899e-06	0.00685669	59.8005	NA
non-allergic asthma	family Enterobacteriaceae	rs3130647	G	A	0.5977	-0.1193	0.0266	7.06301e-06	0.00684454	59.6938	NA
non-allergic asthma	family Enterobacteriaceae	rs58093483	T	C	0.2673	0.1399	0.0293	1.76701e-06	0.00766638	66.9168	NA
non-allergic asthma	family Enterobacteriaceae	rs72837868	G	A	0.1165	0.1894	0.041	3.89197e-06	0.00738452	64.4383	NA
non-allergic asthma	family Enterobacteriaceae	rs73484595	C	T	0.1663	0.1635	0.0349	2.791e-06	0.00741255	64.6847	NA
non-allergic asthma	family Enterobacteriaceae	rs73641258	T	G	0.1221	0.2176	0.0395	3.71801e-08	0.010151	88.8264	NA
non-allergic asthma	family Enterobacteriaceae	rs74703712	A	G	0.04479	0.3133	0.064	9.93802e-07	0.00839906	73.3662	rs57352524
non-allergic asthma	family Enterobacteriaceae	rs749112	C	T	0.777	0.1439	0.0313	4.17398e-06	0.00717592	62.6048	NA
non-allergic asthma	family Enterobacteriaceae	rs7814083	G	A	0.7198	0.1293	0.0288	7.10199e-06	0.00674384	58.8096	NA
non-allergic asthma	family Enterobacteriaceae	rs7814784	C	T	0.8849	0.1892	0.0415	5.17404e-06	0.00729192	63.6243	NA
non-allergic asthma	family Enterobacteriaceae	rs78187400	G	A	0.07061	-0.2319	0.0511	5.626e-06	0.00705823	61.5707	NA
non-allergic asthma	genus Allisonella	rs10984797	T	C	0.3184	-0.1262	0.0277	5.36204e-06	0.00691276	74.2083	NA
non-allergic asthma	genus Allisonella	rs12602010	A	G	0.197	-0.147	0.0327	6.87306e-06	0.0068367	73.3862	NA
non-allergic asthma	genus Allisonella	rs12655575	C	T	0.1087	0.2172	0.0419	2.23599e-07	0.0091412	98.3512	NA
non-allergic asthma	genus Allisonella	rs2075382	A	G	0.3152	0.1264	0.0281	6.97493e-06	0.00689722	74.0403	NA
non-allergic asthma	genus Allisonella	rs2113408	G	A	0.5313	0.1167	0.026	7.24002e-06	0.00678276	72.8033	NA
non-allergic asthma	genus Allisonella	rs2972610	C	T	0.9101	-0.2047	0.0455	6.72899e-06	0.00685669	73.6023	NA
non-allergic asthma	genus Allisonella	rs3130647	G	A	0.5977	-0.1193	0.0266	7.06301e-06	0.00684454	73.4709	NA
non-allergic asthma	genus Allisonella	rs58093483	T	C	0.2673	0.1399	0.0293	1.76701e-06	0.00766638	82.361	NA
non-allergic asthma	genus Allisonella	rs73484595	C	T	0.1663	0.1635	0.0349	2.791e-06	0.00741255	79.6136	NA
non-allergic asthma	genus Allisonella	rs73641258	T	G	0.1221	0.2176	0.0395	3.71801e-08	0.010151	109.327	NA
non-allergic asthma	genus Allisonella	rs749112	C	T	0.777	0.1439	0.0313	4.17398e-06	0.00717592	77.0537	NA
non-allergic asthma	genus Allisonella	rs7814083	G	A	0.7198	0.1293	0.0288	7.10199e-06	0.00674384	72.3826	NA
non-allergic asthma	genus Allisonella	rs7814784	C	T	0.8849	0.1892	0.0415	5.17404e-06	0.00729192	78.3085	NA
non-allergic asthma	order Enterobacteriales	rs10984797	T	C	0.3184	-0.1262	0.0277	5.36204e-06	0.00691276	60.2929	NA
non-allergic asthma	order Enterobacteriales	rs12602010	A	G	0.197	-0.147	0.0327	6.87306e-06	0.0068367	59.625	NA
non-allergic asthma	order Enterobacteriales	rs12655575	C	T	0.1087	0.2172	0.0419	2.23599e-07	0.0091412	79.9087	NA
non-allergic asthma	order Enterobacteriales	rs2075382	A	G	0.3152	0.1264	0.0281	6.97493e-06	0.00689722	60.1565	NA
non-allergic asthma	order Enterobacteriales	rs2113408	G	A	0.5313	0.1167	0.026	7.24002e-06	0.00678276	59.1514	NA
non-allergic asthma	order Enterobacteriales	rs2972610	C	T	0.9101	-0.2047	0.0455	6.72899e-06	0.00685669	59.8005	NA
non-allergic asthma	order Enterobacteriales	rs3130647	G	A	0.5977	-0.1193	0.0266	7.06301e-06	0.00684454	59.6938	NA
non-allergic asthma	order Enterobacteriales	rs58093483	T	C	0.2673	0.1399	0.0293	1.76701e-06	0.00766638	66.9168	NA
non-allergic asthma	order Enterobacteriales	rs72837868	G	A	0.1165	0.1894	0.041	3.89197e-06	0.00738452	64.4383	NA
non-allergic asthma	order Enterobacteriales	rs73484595	C	T	0.1663	0.1635	0.0349	2.791e-06	0.00741255	64.6847	NA
non-allergic asthma	order Enterobacteriales	rs73641258	T	G	0.1221	0.2176	0.0395	3.71801e-08	0.010151	88.8264	NA
non-allergic asthma	order Enterobacteriales	rs74703712	A	G	0.04479	0.3133	0.064	9.93802e-07	0.00839906	73.3662	rs57352524
non-allergic asthma	order Enterobacteriales	rs749112	C	T	0.777	0.1439	0.0313	4.17398e-06	0.00717592	62.6048	NA
non-allergic asthma	order Enterobacteriales	rs7814083	G	A	0.7198	0.1293	0.0288	7.10199e-06	0.00674384	58.8096	NA
non-allergic asthma	order Enterobacteriales	rs7814784	C	T	0.8849	0.1892	0.0415	5.17404e-06	0.00729192	63.6243	NA
non-allergic asthma	order Enterobacteriales	rs78187400	G	A	0.07061	-0.2319	0.0511	5.626e-06	0.00705823	61.5707	NA
non-allergic asthma	order Gastranaerophilales	rs10984797	T	C	0.3184	-0.1262	0.0277	5.36204e-06	0.00691276	60.2929	NA
non-allergic asthma	order Gastranaerophilales	rs12602010	A	G	0.197	-0.147	0.0327	6.87306e-06	0.0068367	59.625	NA
non-allergic asthma	order Gastranaerophilales	rs12655575	C	T	0.1087	0.2172	0.0419	2.23599e-07	0.0091412	79.9087	NA
non-allergic asthma	order Gastranaerophilales	rs2075382	A	G	0.3152	0.1264	0.0281	6.97493e-06	0.00689722	60.1565	NA
non-allergic asthma	order Gastranaerophilales	rs2113408	G	A	0.5313	0.1167	0.026	7.24002e-06	0.00678276	59.1514	NA
non-allergic asthma	order Gastranaerophilales	rs2972610	C	T	0.9101	-0.2047	0.0455	6.72899e-06	0.00685669	59.8005	NA
non-allergic asthma	order Gastranaerophilales	rs3130647	G	A	0.5977	-0.1193	0.0266	7.06301e-06	0.00684454	59.6938	NA
non-allergic asthma	order Gastranaerophilales	rs58093483	T	C	0.2673	0.1399	0.0293	1.76701e-06	0.00766638	66.9168	NA
non-allergic asthma	order Gastranaerophilales	rs72837868	G	A	0.1165	0.1894	0.041	3.89197e-06	0.00738452	64.4383	NA
non-allergic asthma	order Gastranaerophilales	rs73484595	C	T	0.1663	0.1635	0.0349	2.791e-06	0.00741255	64.6847	NA
non-allergic asthma	order Gastranaerophilales	rs73641258	T	G	0.1221	0.2176	0.0395	3.71801e-08	0.010151	88.8264	NA
non-allergic asthma	order Gastranaerophilales	rs74703712	A	G	0.04479	0.3133	0.064	9.93802e-07	0.00839906	73.3662	rs57352524
non-allergic asthma	order Gastranaerophilales	rs749112	C	T	0.777	0.1439	0.0313	4.17398e-06	0.00717592	62.6048	NA
non-allergic asthma	order Gastranaerophilales	rs7814083	G	A	0.7198	0.1293	0.0288	7.10199e-06	0.00674384	58.8096	NA
non-allergic asthma	order Gastranaerophilales	rs7814784	C	T	0.8849	0.1892	0.0415	5.17404e-06	0.00729192	63.6243	NA
non-allergic asthma	order Gastranaerophilales	rs78187400	G	A	0.07061	-0.2319	0.0511	5.626e-06	0.00705823	61.5707	NA
non-allergic asthma	phylum Actinobacteria	rs10984797	T	C	0.3184	-0.1262	0.0277	5.36204e-06	0.00691276	60.2929	NA
non-allergic asthma	phylum Actinobacteria	rs12602010	A	G	0.197	-0.147	0.0327	6.87306e-06	0.0068367	59.625	NA
non-allergic asthma	phylum Actinobacteria	rs12655575	C	T	0.1087	0.2172	0.0419	2.23599e-07	0.0091412	79.9087	NA
non-allergic asthma	phylum Actinobacteria	rs2075382	A	G	0.3152	0.1264	0.0281	6.97493e-06	0.00689722	60.1565	NA
non-allergic asthma	phylum Actinobacteria	rs2113408	G	A	0.5313	0.1167	0.026	7.24002e-06	0.00678276	59.1514	NA
non-allergic asthma	phylum Actinobacteria	rs2972610	C	T	0.9101	-0.2047	0.0455	6.72899e-06	0.00685669	59.8005	NA
non-allergic asthma	phylum Actinobacteria	rs3130647	G	A	0.5977	-0.1193	0.0266	7.06301e-06	0.00684454	59.6938	NA
non-allergic asthma	phylum Actinobacteria	rs58093483	T	C	0.2673	0.1399	0.0293	1.76701e-06	0.00766638	66.9168	NA
non-allergic asthma	phylum Actinobacteria	rs72837868	G	A	0.1165	0.1894	0.041	3.89197e-06	0.00738452	64.4383	NA
non-allergic asthma	phylum Actinobacteria	rs73484595	C	T	0.1663	0.1635	0.0349	2.791e-06	0.00741255	64.6847	NA
non-allergic asthma	phylum Actinobacteria	rs73641258	T	G	0.1221	0.2176	0.0395	3.71801e-08	0.010151	88.8264	NA
non-allergic asthma	phylum Actinobacteria	rs74703712	A	G	0.04479	0.3133	0.064	9.93802e-07	0.00839906	73.3662	rs57352524
non-allergic asthma	phylum Actinobacteria	rs749112	C	T	0.777	0.1439	0.0313	4.17398e-06	0.00717592	62.6048	NA
non-allergic asthma	phylum Actinobacteria	rs7814083	G	A	0.7198	0.1293	0.0288	7.10199e-06	0.00674384	58.8096	NA
non-allergic asthma	phylum Actinobacteria	rs7814784	C	T	0.8849	0.1892	0.0415	5.17404e-06	0.00729192	63.6243	NA
non-allergic asthma	phylum Actinobacteria	rs78187400	G	A	0.07061	-0.2319	0.0511	5.626e-06	0.00705823	61.5707	NA

## Sheet: IV_allergic asthma on GM 
Detailed information of instrumental variables of allergic asthma on gut microbiota
Exposure	Bacterial taxa (Outcome)	SNP	Effect allele	Other allele	EAF	Beta	SE	P-value	R2	F	Proxy SNP
allergic asthma	genus Eubacterium oxidoreducens group	rs10013453	G	A	0.1413	-0.1447	0.0315	4.50599e-06	0.00508102	31.1489	NA
allergic asthma	genus Eubacterium oxidoreducens group	rs10795630	C	T	0.6128	-0.1044	0.0222	2.61e-06	0.00517232	31.7116	NA
allergic asthma	genus Eubacterium oxidoreducens group	rs112256050	T	G	0.1392	-0.1457	0.0311	2.78702e-06	0.00508734	31.1879	NA
allergic asthma	genus Eubacterium oxidoreducens group	rs12360030	G	T	0.2302	-0.1149	0.0255	6.50699e-06	0.004679	28.6728	NA
allergic asthma	genus Eubacterium oxidoreducens group	rs12641113	T	C	0.2504	-0.1107	0.0247	7.45899e-06	0.00460033	28.1885	NA
allergic asthma	genus Eubacterium oxidoreducens group	rs12935657	A	G	0.2125	-0.1241	0.0262	2.115e-06	0.00515446	31.6015	NA
allergic asthma	genus Eubacterium oxidoreducens group	rs143305466	T	C	0.1881	0.1456	0.0273	1.01899e-07	0.00647506	39.7508	rs17756142
allergic asthma	genus Eubacterium oxidoreducens group	rs2011767	T	C	0.4748	-0.0998	0.0215	3.35799e-06	0.00496737	30.4488	NA
allergic asthma	genus Eubacterium oxidoreducens group	rs2053040	A	G	0.2401	0.1323	0.0251	1.335e-07	0.00638702	39.2068	NA
allergic asthma	genus Eubacterium oxidoreducens group	rs293162	T	C	0.2498	-0.1252	0.0248	4.72705e-07	0.005875	36.0452	NA
allergic asthma	genus Eubacterium oxidoreducens group	rs35656734	T	C	0.4287	-0.1216	0.0241	4.26e-07	0.00724294	44.4992	NA
allergic asthma	genus Eubacterium oxidoreducens group	rs3786066	A	G	0.6232	0.1112	0.0222	5.73997e-07	0.00580735	35.6277	NA
allergic asthma	genus Eubacterium oxidoreducens group	rs520043	G	T	0.7019	0.1164	0.0234	6.47903e-07	0.00566987	34.7795	NA
allergic asthma	genus Eubacterium oxidoreducens group	rs56062135	T	C	0.261	0.1187	0.0243	1.011e-06	0.00543521	33.3322	NA
allergic asthma	genus Eubacterium oxidoreducens group	rs62192043	A	G	0.2347	-0.1439	0.0258	2.44202e-08	0.00743869	45.7109	NA
allergic asthma	genus Eubacterium oxidoreducens group	rs74977447	C	T	0.08716	0.1793	0.0382	2.629e-06	0.00511567	31.3625	NA
allergic asthma	genus Eubacterium oxidoreducens group	rs7585448	T	C	0.9507	-0.2393	0.0506	2.24202e-06	0.00536792	32.9173	NA
allergic asthma	genus Eubacterium oxidoreducens group	rs7632756	T	C	0.7049	0.1118	0.0235	1.96002e-06	0.00520008	31.8827	NA
allergic asthma	genus Eubacterium oxidoreducens group	rs7824232	T	C	0.1514	0.1356	0.0301	6.63101e-06	0.00472474	28.9545	NA
allergic asthma	genus Eubacterium oxidoreducens group	rs79881201	T	C	0.3091	0.1373	0.0232	3.21803e-09	0.00805166	49.5081	NA
allergic asthma	genus Eubacterium oxidoreducens group	rs8074437	G	T	0.4444	0.1318	0.0216	1.07701e-09	0.00857822	52.7739	NA
allergic asthma	genus Eubacterium oxidoreducens group	rs847	C	T	0.6366	-0.1313	0.0223	4.08696e-09	0.00797647	49.0421	NA
allergic asthma	genus Eubacterium oxidoreducens group	rs9351849	G	A	0.2205	0.1183	0.0264	7.58595e-06	0.00481088	29.4848	NA
allergic asthma	genus Ruminiclostridium6	rs10013453	G	A	0.1413	-0.1447	0.0315	4.50599e-06	0.00508102	31.1489	NA
allergic asthma	genus Ruminiclostridium6	rs10795630	C	T	0.6128	-0.1044	0.0222	2.61e-06	0.00517232	31.7116	NA
allergic asthma	genus Ruminiclostridium6	rs112256050	T	G	0.1392	-0.1457	0.0311	2.78702e-06	0.00508734	31.1879	NA
allergic asthma	genus Ruminiclostridium6	rs12360030	G	T	0.2302	-0.1149	0.0255	6.50699e-06	0.004679	28.6728	NA
allergic asthma	genus Ruminiclostridium6	rs12641113	T	C	0.2504	-0.1107	0.0247	7.45899e-06	0.00460033	28.1885	NA
allergic asthma	genus Ruminiclostridium6	rs12935657	A	G	0.2125	-0.1241	0.0262	2.115e-06	0.00515446	31.6015	NA
allergic asthma	genus Ruminiclostridium6	rs143305466	T	C	0.1881	0.1456	0.0273	1.01899e-07	0.00647506	39.7508	rs17756142
allergic asthma	genus Ruminiclostridium6	rs2011767	T	C	0.4748	-0.0998	0.0215	3.35799e-06	0.00496737	30.4488	NA
allergic asthma	genus Ruminiclostridium6	rs2053040	A	G	0.2401	0.1323	0.0251	1.335e-07	0.00638702	39.2068	NA
allergic asthma	genus Ruminiclostridium6	rs293162	T	C	0.2498	-0.1252	0.0248	4.72705e-07	0.005875	36.0452	NA
allergic asthma	genus Ruminiclostridium6	rs35656734	T	C	0.4287	-0.1216	0.0241	4.26e-07	0.00724294	44.4992	NA
allergic asthma	genus Ruminiclostridium6	rs3786066	A	G	0.6232	0.1112	0.0222	5.73997e-07	0.00580735	35.6277	NA
allergic asthma	genus Ruminiclostridium6	rs520043	G	T	0.7019	0.1164	0.0234	6.47903e-07	0.00566987	34.7795	NA
allergic asthma	genus Ruminiclostridium6	rs56062135	T	C	0.261	0.1187	0.0243	1.011e-06	0.00543521	33.3322	NA
allergic asthma	genus Ruminiclostridium6	rs62192043	A	G	0.2347	-0.1439	0.0258	2.44202e-08	0.00743869	45.7109	NA
allergic asthma	genus Ruminiclostridium6	rs74977447	C	T	0.08716	0.1793	0.0382	2.629e-06	0.00511567	31.3625	NA
allergic asthma	genus Ruminiclostridium6	rs7585448	T	C	0.9507	-0.2393	0.0506	2.24202e-06	0.00536792	32.9173	NA
allergic asthma	genus Ruminiclostridium6	rs7632756	T	C	0.7049	0.1118	0.0235	1.96002e-06	0.00520008	31.8827	NA
allergic asthma	genus Ruminiclostridium6	rs7824232	T	C	0.1514	0.1356	0.0301	6.63101e-06	0.00472474	28.9545	NA
allergic asthma	genus Ruminiclostridium6	rs79881201	T	C	0.3091	0.1373	0.0232	3.21803e-09	0.00805166	49.5081	NA
allergic asthma	genus Ruminiclostridium6	rs8074437	G	T	0.4444	0.1318	0.0216	1.07701e-09	0.00857822	52.7739	NA
allergic asthma	genus Ruminiclostridium6	rs847	C	T	0.6366	-0.1313	0.0223	4.08696e-09	0.00797647	49.0421	NA
allergic asthma	genus Ruminiclostridium6	rs9351849	G	A	0.2205	0.1183	0.0264	7.58595e-06	0.00481088	29.4848	NA

## Sheet: IV_eosinophilic asthma on GM 
Detailed information of instrumental variables of eosinophilic asthma on gut microbiota
Exposure	Bacterial taxa (Outcome)	SNP	Effect allele	Other allele	EAF	Beta	SE	P-value	R2	F	Proxy SNP
eosinophilic asthma	family Rikenellaceae	rs10973730	C	A	0.1949	0.4718	0.0428	5.19804e-06	0.0698566	932.787	NA
eosinophilic asthma	family Rikenellaceae	rs12246110	A	G	0.2086	0.3306	0.0467	7.88896e-06	0.0360866	464.978	NA
eosinophilic asthma	family Rikenellaceae	rs13405741	C	T	0.3797	0.09142	0.0762	6.19998e-07	0.0039369	49.09	NA
eosinophilic asthma	family Rikenellaceae	rs1837253	C	T	0.3494	0.7525	0.051	7.11377e-12	0.257442	4306.01	NA
eosinophilic asthma	family Rikenellaceae	rs1992348	C	T	0.2519	0.1807	0.0558	6.38396e-06	0.0123065	154.752	NA
eosinophilic asthma	family Rikenellaceae	rs2858877	A	C	0.4411	0.19	0.056	3.38065e-15	0.0177995	225.078	NA
eosinophilic asthma	family Rikenellaceae	rs3016014	A	G	0.2589	0.7661	0.0508	3.40197e-07	0.225221	3610.41	NA
eosinophilic asthma	family Rikenellaceae	rs6866614	G	A	0.2627	0.6802	0.0458	9.49008e-09	0.179229	2712.13	NA
eosinophilic asthma	family Rikenellaceae	rs79355165	G	A	0.2865	0.1597	0.0582	8.389e-07	0.010427	130.869	NA
eosinophilic asthma	family Rikenellaceae	rs887972	A	G	0.2251	0.2908	0.0468	1.493e-06	0.0295012	377.546	NA
eosinophilic asthma	family Rikenellaceae	rs926378	A	G	0.2511	0.1715	0.0561	7.641e-06	0.0110619	138.926	NA
eosinophilic asthma	genus Alistipes	rs10973730	C	A	0.1949	0.4718	0.0428	5.19804e-06	0.0698566	932.787	NA
eosinophilic asthma	genus Alistipes	rs12246110	A	G	0.2086	0.3306	0.0467	7.88896e-06	0.0360866	464.978	NA
eosinophilic asthma	genus Alistipes	rs13405741	C	T	0.3797	0.09142	0.0762	6.19998e-07	0.0039369	49.09	NA
eosinophilic asthma	genus Alistipes	rs1837253	C	T	0.3494	0.7525	0.051	7.11377e-12	0.257442	4306.01	NA
eosinophilic asthma	genus Alistipes	rs1992348	C	T	0.2519	0.1807	0.0558	6.38396e-06	0.0123065	154.752	NA
eosinophilic asthma	genus Alistipes	rs2858877	A	C	0.4411	0.19	0.056	3.38065e-15	0.0177995	225.078	NA
eosinophilic asthma	genus Alistipes	rs3016014	A	G	0.2589	0.7661	0.0508	3.40197e-07	0.225221	3610.41	NA
eosinophilic asthma	genus Alistipes	rs6866614	G	A	0.2627	0.6802	0.0458	9.49008e-09	0.179229	2712.13	NA
eosinophilic asthma	genus Alistipes	rs79355165	G	A	0.2865	0.1597	0.0582	8.389e-07	0.010427	130.869	NA
eosinophilic asthma	genus Alistipes	rs887972	A	G	0.2251	0.2908	0.0468	1.493e-06	0.0295012	377.546	NA
eosinophilic asthma	genus Alistipes	rs926378	A	G	0.2511	0.1715	0.0561	7.641e-06	0.0110619	138.926	NA
eosinophilic asthma	genus Catenibacterium	rs10973730	C	A	0.1949	0.4718	0.0428	5.19804e-06	0.0698566	1140.09	NA
eosinophilic asthma	genus Catenibacterium	rs12246110	A	G	0.2086	0.3306	0.0467	7.88896e-06	0.0360866	568.315	NA
eosinophilic asthma	genus Catenibacterium	rs1837253	C	T	0.3494	0.7525	0.051	7.11377e-12	0.257442	5262.97	NA
eosinophilic asthma	genus Catenibacterium	rs1992348	C	T	0.2519	0.1807	0.0558	6.38396e-06	0.0123065	189.144	NA
eosinophilic asthma	genus Catenibacterium	rs3016014	A	G	0.2589	0.7661	0.0508	3.40197e-07	0.225221	4412.79	NA
eosinophilic asthma	genus Catenibacterium	rs6866614	G	A	0.2627	0.6802	0.0458	9.49008e-09	0.179229	3314.87	rs2706336
eosinophilic asthma	genus Catenibacterium	rs79355165	G	A	0.2865	0.1597	0.0582	8.389e-07	0.010427	159.953	NA
eosinophilic asthma	genus Catenibacterium	rs887972	A	G	0.2251	0.2908	0.0468	1.493e-06	0.0295012	461.452	NA
eosinophilic asthma	genus Catenibacterium	rs926378	A	G	0.2511	0.1715	0.0561	7.641e-06	0.0110619	169.801	NA
eosinophilic asthma	genus Eubacterium fissicatena group	rs10973730	C	A	0.1949	0.4718	0.0428	5.19804e-06	0.0698566	1026.07	NA
eosinophilic asthma	genus Eubacterium fissicatena group	rs12246110	A	G	0.2086	0.3306	0.0467	7.88896e-06	0.0360866	511.48	NA
eosinophilic asthma	genus Eubacterium fissicatena group	rs13405741	C	T	0.3797	0.09142	0.0762	6.19998e-07	0.0039369	53.9994	NA
eosinophilic asthma	genus Eubacterium fissicatena group	rs1837253	C	T	0.3494	0.7525	0.051	7.11377e-12	0.257442	4736.64	NA
eosinophilic asthma	genus Eubacterium fissicatena group	rs1992348	C	T	0.2519	0.1807	0.0558	6.38396e-06	0.0123065	170.229	NA
eosinophilic asthma	genus Eubacterium fissicatena group	rs3016014	A	G	0.2589	0.7661	0.0508	3.40197e-07	0.225221	3971.48	NA
eosinophilic asthma	genus Eubacterium fissicatena group	rs6866614	G	A	0.2627	0.6802	0.0458	9.49008e-09	0.179229	2983.36	NA
eosinophilic asthma	genus Eubacterium fissicatena group	rs79355165	G	A	0.2865	0.1597	0.0582	8.389e-07	0.010427	143.956	NA
eosinophilic asthma	genus Eubacterium fissicatena group	rs887972	A	G	0.2251	0.2908	0.0468	1.493e-06	0.0295012	415.304	NA
eosinophilic asthma	genus Eubacterium fissicatena group	rs926378	A	G	0.2511	0.1715	0.0561	7.641e-06	0.0110619	152.82	NA
eosinophilic asthma	genus Flavonifractor	rs10973730	C	A	0.1949	0.4718	0.0428	5.19804e-06	0.0698566	1026.07	NA
eosinophilic asthma	genus Flavonifractor	rs12246110	A	G	0.2086	0.3306	0.0467	7.88896e-06	0.0360866	511.48	NA
eosinophilic asthma	genus Flavonifractor	rs13405741	C	T	0.3797	0.09142	0.0762	6.19998e-07	0.0039369	53.9994	NA
eosinophilic asthma	genus Flavonifractor	rs1837253	C	T	0.3494	0.7525	0.051	7.11377e-12	0.257442	4736.64	NA
eosinophilic asthma	genus Flavonifractor	rs1992348	C	T	0.2519	0.1807	0.0558	6.38396e-06	0.0123065	170.229	NA
eosinophilic asthma	genus Flavonifractor	rs2858877	A	C	0.4411	0.19	0.056	3.38065e-15	0.0177995	247.588	NA
eosinophilic asthma	genus Flavonifractor	rs3016014	A	G	0.2589	0.7661	0.0508	3.40197e-07	0.225221	3971.48	NA
eosinophilic asthma	genus Flavonifractor	rs6866614	G	A	0.2627	0.6802	0.0458	9.49008e-09	0.179229	2983.36	NA
eosinophilic asthma	genus Flavonifractor	rs79355165	G	A	0.2865	0.1597	0.0582	8.389e-07	0.010427	143.956	NA
eosinophilic asthma	genus Flavonifractor	rs887972	A	G	0.2251	0.2908	0.0468	1.493e-06	0.0295012	415.304	NA
eosinophilic asthma	genus Flavonifractor	rs926378	A	G	0.2511	0.1715	0.0561	7.641e-06	0.0110619	152.82	NA
eosinophilic asthma	genus Hungatella	rs10973730	C	A	0.1949	0.4718	0.0428	5.19804e-06	0.0698566	1026.07	NA
eosinophilic asthma	genus Hungatella	rs12246110	A	G	0.2086	0.3306	0.0467	7.88896e-06	0.0360866	511.48	NA
eosinophilic asthma	genus Hungatella	rs13405741	C	T	0.3797	0.09142	0.0762	6.19998e-07	0.0039369	53.9994	NA
eosinophilic asthma	genus Hungatella	rs1837253	C	T	0.3494	0.7525	0.051	7.11377e-12	0.257442	4736.64	NA
eosinophilic asthma	genus Hungatella	rs1992348	C	T	0.2519	0.1807	0.0558	6.38396e-06	0.0123065	170.229	NA
eosinophilic asthma	genus Hungatella	rs3016014	A	G	0.2589	0.7661	0.0508	3.40197e-07	0.225221	3971.48	NA
eosinophilic asthma	genus Hungatella	rs6866614	G	A	0.2627	0.6802	0.0458	9.49008e-09	0.179229	2983.36	NA
eosinophilic asthma	genus Hungatella	rs79355165	G	A	0.2865	0.1597	0.0582	8.389e-07	0.010427	143.956	NA
eosinophilic asthma	genus Hungatella	rs887972	A	G	0.2251	0.2908	0.0468	1.493e-06	0.0295012	415.304	NA
eosinophilic asthma	genus Hungatella	rs926378	A	G	0.2511	0.1715	0.0561	7.641e-06	0.0110619	152.82	NA
eosinophilic asthma	genus Methanobrevibacter	rs10973730	C	A	0.1949	0.4718	0.0428	5.19804e-06	0.0698566	1026.07	NA
eosinophilic asthma	genus Methanobrevibacter	rs12246110	A	G	0.2086	0.3306	0.0467	7.88896e-06	0.0360866	511.48	NA
eosinophilic asthma	genus Methanobrevibacter	rs13405741	C	T	0.3797	0.09142	0.0762	6.19998e-07	0.0039369	53.9994	NA
eosinophilic asthma	genus Methanobrevibacter	rs1837253	C	T	0.3494	0.7525	0.051	7.11377e-12	0.257442	4736.64	NA
eosinophilic asthma	genus Methanobrevibacter	rs1992348	C	T	0.2519	0.1807	0.0558	6.38396e-06	0.0123065	170.229	NA
eosinophilic asthma	genus Methanobrevibacter	rs3016014	A	G	0.2589	0.7661	0.0508	3.40197e-07	0.225221	3971.48	NA
eosinophilic asthma	genus Methanobrevibacter	rs6866614	G	A	0.2627	0.6802	0.0458	9.49008e-09	0.179229	2983.36	NA
eosinophilic asthma	genus Methanobrevibacter	rs79355165	G	A	0.2865	0.1597	0.0582	8.389e-07	0.010427	143.956	NA
eosinophilic asthma	genus Methanobrevibacter	rs887972	A	G	0.2251	0.2908	0.0468	1.493e-06	0.0295012	415.304	NA
eosinophilic asthma	genus Methanobrevibacter	rs926378	A	G	0.2511	0.1715	0.0561	7.641e-06	0.0110619	152.82	NA
