# Supplementary material for: Causal associations between gut microbiota, metabolites and asthma: a two-sample Mendelian randomization study
Source: BMC Pulm Med. 2024 Feb 7;24:72. doi: 10.1186/s12890-024-02898-x (PMC10848467; doi:10.1186/s12890-024-02898-x)
Supplement: Supplementary file 3 — Additional file 3: Table S6. Full result of MR estimates for causal associations between gut metabolites and asthma. Table S7. Full result of MR estimates for causal associations between asthma and gut metabolites. [file 12890_2024_2898_MOESM3_ESM.xlsx]

## Sheet: Supplemental Table S6
Supplemental Table S6. Causal associations between gut metabolites and asthma
Exposure	Outcome	Method	Nsnp	b	se	p
Tryptophan	Asthma	Maximum likelihood	143	-0.02691	0.2193	0.9024
Tryptophan	Asthma	MR Egger	143	1.201	1.231	0.3306
Tryptophan	Asthma	Weighted median	143	-0.09039	0.3249	0.7808
Tryptophan	Asthma	Inverse variance weighted	143	-0.02681	0.259	0.9176
Tryptophan	Asthma	Weighted mode	143	-0.2123	0.682	0.756
Tryptophan	Childhood asthma	Maximum likelihood	143	-0.6798	0.5368	0.2053
Tryptophan	Childhood asthma	MR Egger	143	-3.351	2.509	0.1838
Tryptophan	Childhood asthma	Weighted median	143	-0.5071	0.7455	0.4964
Tryptophan	Childhood asthma	Inverse variance weighted	143	-0.6686	0.5261	0.2038
Tryptophan	Childhood asthma	Weighted mode	143	-0.7127	2.173	0.7434
Tryptophan	Obesity related asthma	Maximum likelihood	143	0.005917	0.436	0.9892
Tryptophan	Obesity related asthma	MR Egger	143	1.85	2.1	0.38
Tryptophan	Obesity related asthma	Weighted median	143	0.02001	0.6154	0.9741
Tryptophan	Obesity related asthma	Inverse variance weighted	143	0.006034	0.441	0.9891
Tryptophan	Obesity related asthma	Weighted mode	143	0.03344	1.814	0.9853
Tryptophan	Non-allergic asthma	Maximum likelihood	143	-0.5815	0.4849	0.2304
Tryptophan	Non-allergic asthma	MR Egger	143	-1.61	2.261	0.4775
Tryptophan	Non-allergic asthma	Weighted median	143	-0.6772	0.7155	0.3439
Tryptophan	Non-allergic asthma	Inverse variance weighted	143	-0.5679	0.4757	0.2325
Tryptophan	Non-allergic asthma	Weighted mode	143	-0.4783	1.658	0.7735
Tryptophan	Allergic asthma	Maximum likelihood	143	0.2329	0.4034	0.5637
Tryptophan	Allergic asthma	MR Egger	143	2.611	2.019	0.1981
Tryptophan	Allergic asthma	Weighted median	143	-0.1595	0.5724	0.7805
Tryptophan	Allergic asthma	Inverse variance weighted	143	0.2212	0.426	0.6037
Tryptophan	Allergic asthma	Weighted mode	143	-1.268	1.464	0.3879
Tryptophan	Eosinophilic asthma	Maximum likelihood	143	-0.7471	0.7967	0.3484
Tryptophan	Eosinophilic asthma	MR Egger	143	4.736	3.953	0.2329
Tryptophan	Eosinophilic asthma	Weighted median	143	0.7312	1.139	0.521
Tryptophan	Eosinophilic asthma	Inverse variance weighted	143	-0.7317	0.8359	0.3814
Tryptophan	Eosinophilic asthma	Weighted mode	143	1.778	2.79	0.5249
Leucine	Eosinophilic asthma	Weighted mode	153	0.6359	1.803	0.7248
Leucine	Asthma	Maximum likelihood	153	0.09818	0.2033	0.6291
Leucine	Asthma	MR Egger	153	0.4285	0.6168	0.4883
Leucine	Asthma	Weighted median	153	0.07456	0.3947	0.8502
Leucine	Asthma	Inverse variance weighted	153	0.09455	0.2074	0.6485
Leucine	Asthma	Weighted mode	153	0.2473	0.5452	0.6508
Leucine	Childhood asthma	Maximum likelihood	153	-0.2423	0.5025	0.6296
Leucine	Childhood asthma	MR Egger	153	-0.2356	1.615	0.8842
Leucine	Childhood asthma	Weighted median	153	-0.6966	0.9718	0.4735
Leucine	Childhood asthma	Inverse variance weighted	153	-0.2356	0.5377	0.6613
Leucine	Childhood asthma	Weighted mode	153	-0.1286	1.199	0.9148
Leucine	Obesity related asthma	Maximum likelihood	153	0.1832	0.4047	0.6508
Leucine	Obesity related asthma	MR Egger	153	1.378	1.183	0.246
Leucine	Obesity related asthma	Weighted median	153	0.6186	0.7658	0.4192
Leucine	Obesity related asthma	Inverse variance weighted	153	0.1762	0.398	0.6579
Leucine	Obesity related asthma	Weighted mode	153	0.5688	1.081	0.5995
Leucine	Non-allergic asthma	Maximum likelihood	153	0.679	0.4518	0.1329
Leucine	Non-allergic asthma	MR Egger	153	2.432	1.316	0.06666
Leucine	Non-allergic asthma	Weighted median	153	1.68	0.8368	0.0447
Leucine	Non-allergic asthma	Inverse variance weighted	153	0.6562	0.4442	0.1396
Leucine	Non-allergic asthma	Weighted mode	153	1.72	1.071	0.1103
Leucine	Allergic asthma	Maximum likelihood	153	-0.5246	0.3819	0.1695
Leucine	Allergic asthma	MR Egger	153	1.229	1.172	0.2958
Leucine	Allergic asthma	Weighted median	153	-0.4452	0.5824	0.4446
Leucine	Allergic asthma	Inverse variance weighted	153	-0.5292	0.3959	0.1814
Leucine	Allergic asthma	Weighted mode	153	0.4474	0.9785	0.6482
Leucine	Eosinophilic asthma	Maximum likelihood	153	-0.3853	0.7426	0.6039
Leucine	Eosinophilic asthma	MR Egger	153	2.985	2.236	0.1839
Leucine	Eosinophilic asthma	Weighted median	153	0.3953	1.43	0.7823
Leucine	Eosinophilic asthma	Inverse variance weighted	153	-0.3844	0.7597	0.6129
Phenylalanine	Allergic asthma	Maximum likelihood	5	0.3727	1.54	0.8087
Phenylalanine	Allergic asthma	MR Egger	5	1.068	3.46	0.7778
Phenylalanine	Allergic asthma	Weighted median	5	0.6939	1.838	0.7057
Phenylalanine	Allergic asthma	Inverse variance weighted	5	0.3683	1.529	0.8096
Phenylalanine	Allergic asthma	Weighted mode	5	-0.2584	2.369	0.9184
Phenylalanine	Asthma	Maximum likelihood	5	-1.536	0.8389	0.06716
Phenylalanine	Asthma	MR Egger	5	-3.092	1.873	0.1974
Phenylalanine	Asthma	Weighted median	5	-1.484	1.031	0.15
Phenylalanine	Asthma	Inverse variance weighted	5	-1.503	0.8285	0.06962
Phenylalanine	Asthma	Weighted mode	5	-1.475	1.395	0.3499
Phenylalanine	Childhood asthma	Maximum likelihood	5	0.2943	2.089	0.888
Phenylalanine	Childhood asthma	MR Egger	5	-3.043	4.908	0.5792
Phenylalanine	Childhood asthma	Weighted median	5	2.556	2.757	0.3538
Phenylalanine	Childhood asthma	Inverse variance weighted	5	0.2812	2.066	0.8917
Phenylalanine	Childhood asthma	Weighted mode	5	2.693	3.696	0.5066
Phenylalanine	Obesity related asthma	Maximum likelihood	5	0.7936	1.656	0.6317
Phenylalanine	Obesity related asthma	MR Egger	5	0.26	3.723	0.9487
Phenylalanine	Obesity related asthma	Weighted median	5	0.5242	1.97	0.7902
Phenylalanine	Obesity related asthma	Inverse variance weighted	5	0.7911	1.65	0.6316
Phenylalanine	Obesity related asthma	Weighted mode	5	0.288	2.402	0.9103
Phenylalanine	Non-allergic asthma	Maximum likelihood	5	-2.728	1.887	0.1482
Phenylalanine	Non-allergic asthma	MR Egger	5	2.245	5.037	0.6859
Phenylalanine	Non-allergic asthma	Weighted median	5	-3.362	2.406	0.1623
Phenylalanine	Non-allergic asthma	Inverse variance weighted	5	-2.628	2.278	0.2487
Phenylalanine	Non-allergic asthma	Weighted mode	5	-3.42	2.794	0.2882
Phenylalanine	Eosinophilic asthma	Maximum likelihood	5	1.194	3.105	0.7005
Phenylalanine	Eosinophilic asthma	MR Egger	5	2.472	11.53	0.844
Phenylalanine	Eosinophilic asthma	Weighted median	5	1.025	4.117	0.8033
Phenylalanine	Eosinophilic asthma	Inverse variance weighted	5	1.135	4.404	0.7967
Phenylalanine	Eosinophilic asthma	Weighted mode	5	0.3477	5.288	0.9507
Isoleucine	Asthma	Maximum likelihood	18	0.3983	0.3619	0.271
Isoleucine	Asthma	MR Egger	18	0.4234	0.8255	0.615
Isoleucine	Asthma	Weighted median	18	0.5036	0.4833	0.2974
Isoleucine	Asthma	Inverse variance weighted	18	0.3901	0.3567	0.274
Isoleucine	Asthma	Weighted mode	18	0.4328	0.6537	0.5168
Isoleucine	Childhood asthma	Maximum likelihood	18	0.4854	0.8954	0.5878
Isoleucine	Childhood asthma	MR Egger	18	3.048	2.039	0.1545
Isoleucine	Childhood asthma	Weighted median	18	1.179	1.219	0.3335
Isoleucine	Childhood asthma	Inverse variance weighted	18	0.4642	0.8802	0.598
Isoleucine	Childhood asthma	Weighted mode	18	1.825	1.547	0.2544
Isoleucine	Obesity related asthma	Maximum likelihood	18	-0.05263	0.7236	0.942
Isoleucine	Obesity related asthma	MR Egger	18	0.1404	1.648	0.9332
Isoleucine	Obesity related asthma	Weighted median	18	-0.06084	0.9904	0.951
Isoleucine	Obesity related asthma	Inverse variance weighted	18	-0.05427	0.7124	0.9393
Isoleucine	Obesity related asthma	Weighted mode	18	-0.5319	1.394	0.7074
Isoleucine	Non-allergic asthma	Maximum likelihood	18	0.03747	0.8067	0.9629
Isoleucine	Non-allergic asthma	MR Egger	18	0.2433	2.19	0.9129
Isoleucine	Non-allergic asthma	Weighted median	18	-0.5847	1.161	0.6146
Isoleucine	Non-allergic asthma	Inverse variance weighted	18	0.0359	0.9254	0.9691
Isoleucine	Non-allergic asthma	Weighted mode	18	-0.3682	1.246	0.7712
Isoleucine	Allergic asthma	Maximum likelihood	18	0.3108	0.6714	0.6434
Isoleucine	Allergic asthma	MR Egger	18	1.747	1.534	0.2715
Isoleucine	Allergic asthma	Weighted median	18	0.636	0.976	0.5147
Isoleucine	Allergic asthma	Inverse variance weighted	18	0.2965	0.6665	0.6565
Isoleucine	Allergic asthma	Weighted mode	18	0.9186	1.249	0.4722
Isoleucine	Eosinophilic asthma	Maximum likelihood	18	-0.2651	1.325	0.8414
Isoleucine	Eosinophilic asthma	MR Egger	18	-0.1638	3.004	0.9572
Isoleucine	Eosinophilic asthma	Weighted median	18	1.244	1.925	0.5181
Isoleucine	Eosinophilic asthma	Inverse variance weighted	18	-0.2708	1.3	0.835
Isoleucine	Eosinophilic asthma	Weighted mode	18	1.492	2.52	0.5616
Tyrosine	Asthma	Maximum likelihood	29	0.2168	0.278	0.4355
Tyrosine	Asthma	MR Egger	29	0.5875	1.241	0.6396
Tyrosine	Asthma	Weighted median	29	0.1026	0.4017	0.7984
Tyrosine	Asthma	Inverse variance weighted	29	0.2074	0.302	0.4922
Tyrosine	Asthma	Weighted mode	29	0.1361	0.6788	0.8425
Tyrosine	Childhood asthma	Maximum likelihood	29	0.3578	0.6854	0.6017
Tyrosine	Childhood asthma	MR Egger	29	2.558	3.222	0.4342
Tyrosine	Childhood asthma	Weighted median	29	0.5433	0.9945	0.5849
Tyrosine	Childhood asthma	Inverse variance weighted	29	0.3419	0.7927	0.6662
Tyrosine	Childhood asthma	Weighted mode	29	0.4432	1.46	0.7637
Tyrosine	Obesity related asthma	Maximum likelihood	29	0.4728	0.5474	0.3877
Tyrosine	Obesity related asthma	MR Egger	29	1.554	2.194	0.4848
Tyrosine	Obesity related asthma	Weighted median	29	0.267	0.7507	0.7221
Tyrosine	Obesity related asthma	Inverse variance weighted	29	0.4615	0.5413	0.3939
Tyrosine	Obesity related asthma	Weighted mode	29	0.4377	1.172	0.7116
Tyrosine	Non-allergic asthma	Maximum likelihood	29	-0.5527	0.6145	0.3685
Tyrosine	Non-allergic asthma	MR Egger	29	0.1481	2.437	0.952
Tyrosine	Non-allergic asthma	Weighted median	29	-0.4846	0.8904	0.5862
Tyrosine	Non-allergic asthma	Inverse variance weighted	29	-0.5483	0.6044	0.3643
Tyrosine	Non-allergic asthma	Weighted mode	29	-0.1428	1.477	0.9237
Tyrosine	Allergic asthma	Maximum likelihood	29	0.1774	0.508	0.727
Tyrosine	Allergic asthma	Weighted median	29	0.6524	0.7055	0.3551
Tyrosine	Allergic asthma	Inverse variance weighted	29	0.1725	0.5001	0.7301
Tyrosine	Allergic asthma	Weighted mode	29	1.406	1.288	0.2843
Tyrosine	Eosinophilic asthma	Maximum likelihood	29	0.2879	1.002	0.7738
Tyrosine	Eosinophilic asthma	MR Egger	29	0.05573	4.004	0.989
Tyrosine	Eosinophilic asthma	Weighted median	29	0.2904	1.339	0.8283
Tyrosine	Eosinophilic asthma	Inverse variance weighted	29	0.2765	0.9888	0.7798
Tyrosine	Eosinophilic asthma	Weighted mode	29	0.4198	2.189	0.8493
Valine	Asthma	Maximum likelihood	5	0.2845	0.5248	0.5877
Valine	Asthma	MR Egger	5	-0.1227	0.6849	0.8692
Valine	Asthma	Weighted median	5	0.01861	0.586	0.9747
Valine	Asthma	Inverse variance weighted	5	0.2801	0.5148	0.5864
Valine	Asthma	Weighted mode	5	0.0103	0.5756	0.9866
Valine	Childhood asthma	Maximum likelihood	5	0.3476	1.308	0.7904
Valine	Childhood asthma	MR Egger	5	-1.143	1.705	0.5506
Valine	Childhood asthma	Weighted median	5	-0.7089	1.516	0.6401
Valine	Childhood asthma	Inverse variance weighted	5	0.3375	1.346	0.802
Valine	Childhood asthma	Weighted mode	5	-0.5288	1.477	0.7384
Valine	Obesity related asthma	Maximum likelihood	5	1.237	1.083	0.2535
Valine	Obesity related asthma	MR Egger	5	0.3326	1.372	0.824
Valine	Obesity related asthma	Weighted median	5	0.8609	1.287	0.5036
Valine	Obesity related asthma	Inverse variance weighted	5	1.202	1.03	0.2434
Valine	Obesity related asthma	Weighted mode	5	0.7181	1.214	0.586
Valine	Non-allergic asthma	Maximum likelihood	5	2.263	1.243	0.06865
Valine	Non-allergic asthma	MR Egger	5	1.687	1.525	0.3492
Valine	Non-allergic asthma	Weighted median	5	1.765	1.408	0.2101
Valine	Non-allergic asthma	Inverse variance weighted	5	2.196	1.146	0.05533
Valine	Non-allergic asthma	Weighted mode	5	1.589	1.319	0.2947
Valine	Allergic asthma	Maximum likelihood	5	1.385	0.9748	0.1553
Valine	Allergic asthma	MR Egger	5	1.7	1.27	0.2731
Valine	Allergic asthma	Weighted median	5	1.37	1.068	0.1997
Valine	Allergic asthma	Inverse variance weighted	5	1.383	0.9537	0.147
Valine	Allergic asthma	Weighted mode	5	1.378	1.132	0.2905
Valine	Eosinophilic asthma	Maximum likelihood	5	1.109	1.902	0.5599
Valine	Eosinophilic asthma	MR Egger	5	-0.1967	2.491	0.942
Valine	Eosinophilic asthma	Weighted median	5	0.7699	2.129	0.7176
Valine	Eosinophilic asthma	Inverse variance weighted	5	1.098	1.873	0.5577
Valine	Eosinophilic asthma	Weighted mode	5	0.4745	2.161	0.837
Serotonin (5HT)	Asthma	Maximum likelihood	14	0.2171	0.1418	0.1256
Serotonin (5HT)	Asthma	MR Egger	14	0.3934	0.3039	0.2199
Serotonin (5HT)	Asthma	Weighted median	14	0.3594	0.1952	0.06551
Serotonin (5HT)	Asthma	Inverse variance weighted	14	0.2088	0.1708	0.2216
Serotonin (5HT)	Asthma	Weighted mode	14	0.3493	0.209	0.1186
Serotonin (5HT)	Childhood asthma	Maximum likelihood	14	0.6986	0.3546	0.04886
Serotonin (5HT)	Childhood asthma	MR Egger	14	0.8041	0.6729	0.2552
Serotonin (5HT)	Childhood asthma	Weighted median	14	0.531	0.4962	0.2846
Serotonin (5HT)	Childhood asthma	Inverse variance weighted	14	0.6787	0.3706	0.06704
Serotonin (5HT)	Childhood asthma	Weighted mode	14	0.6583	0.5339	0.2394
Serotonin (5HT)	Obesity related asthma	Maximum likelihood	14	0.3785	0.2891	0.1905
Serotonin (5HT)	Obesity related asthma	MR Egger	14	0.07519	0.5582	0.8951
Serotonin (5HT)	Obesity related asthma	Weighted median	14	0.1791	0.3921	0.6479
Serotonin (5HT)	Obesity related asthma	Inverse variance weighted	14	0.3645	0.3118	0.2424
Serotonin (5HT)	Obesity related asthma	Weighted mode	14	0.1435	0.3962	0.7231
Serotonin (5HT)	Non-allergic asthma	Maximum likelihood	14	-0.1404	0.3182	0.659
Serotonin (5HT)	Non-allergic asthma	MR Egger	14	-0.2245	0.6699	0.7433
Serotonin (5HT)	Non-allergic asthma	Weighted median	14	-0.2591	0.4627	0.5755
Serotonin (5HT)	Non-allergic asthma	Inverse variance weighted	14	-0.1395	0.3693	0.7056
Serotonin (5HT)	Non-allergic asthma	Weighted mode	14	-0.2203	0.5007	0.6672
Serotonin (5HT)	Allergic asthma	Maximum likelihood	14	0.3818	0.2609	0.1433
Serotonin (5HT)	Allergic asthma	MR Egger	14	0.8561	0.5365	0.1365
Serotonin (5HT)	Allergic asthma	Weighted median	14	0.6458	0.3663	0.07789
Serotonin (5HT)	Allergic asthma	Inverse variance weighted	14	0.373	0.3095	0.2282
Serotonin (5HT)	Allergic asthma	Weighted mode	14	0.6967	0.3915	0.0985
Serotonin (5HT)	Eosinophilic asthma	Maximum likelihood	14	-1.031	0.5224	0.04852
Serotonin (5HT)	Eosinophilic asthma	MR Egger	14	-1.126	1.103	0.3274
Serotonin (5HT)	Eosinophilic asthma	Weighted median	14	-0.8383	0.7668	0.2743
Serotonin (5HT)	Eosinophilic asthma	Inverse variance weighted	14	-1.013	0.6077	0.09535
Serotonin (5HT)	Eosinophilic asthma	Weighted mode	14	-0.936	0.9934	0.3633
Betaine	Asthma	Maximum likelihood	22	0.02002	0.1942	0.9179
Betaine	Asthma	MR Egger	22	0.05074	0.5022	0.9205
Betaine	Asthma	Weighted median	22	-0.08103	0.2785	0.7711
Betaine	Asthma	Inverse variance weighted	22	0.01858	0.2206	0.9329
Betaine	Asthma	Weighted mode	22	-0.1654	0.3274	0.6187
Betaine	Childhood asthma	Maximum likelihood	22	0.5234	0.4764	0.2719
Betaine	Childhood asthma	MR Egger	22	0.1736	1.175	0.884
Betaine	Childhood asthma	Weighted median	22	0.8839	0.6696	0.1868
Betaine	Childhood asthma	Inverse variance weighted	22	0.5018	0.5184	0.3331
Betaine	Childhood asthma	Weighted mode	22	0.7891	0.8432	0.36
Betaine	Obesity related asthma	Maximum likelihood	22	-0.5602	0.3866	0.1473
Betaine	Obesity related asthma	MR Egger	22	-2.068	0.8424	0.02335
Betaine	Obesity related asthma	Weighted median	22	-0.8338	0.5506	0.1299
Betaine	Obesity related asthma	Inverse variance weighted	22	-0.5395	0.3795	0.1551
Betaine	Obesity related asthma	Weighted mode	22	-0.9306	0.6989	0.1973
Betaine	Non-allergic asthma	Maximum likelihood	22	-0.5085	0.4294	0.2363
Betaine	Non-allergic asthma	MR Egger	22	-0.5062	0.9319	0.593
Betaine	Non-allergic asthma	Weighted median	22	-0.665	0.6297	0.2909
Betaine	Non-allergic asthma	Inverse variance weighted	22	-0.5034	0.4229	0.2339
Betaine	Non-allergic asthma	Weighted mode	22	-0.5781	0.6807	0.4053
Betaine	Allergic asthma	Maximum likelihood	22	0.3191	0.3562	0.3704
Betaine	Allergic asthma	MR Egger	22	1.899	0.7757	0.0237
Betaine	Allergic asthma	Weighted median	22	0.03217	0.5397	0.9525
Betaine	Allergic asthma	Inverse variance weighted	22	0.3083	0.354	0.3838
Betaine	Allergic asthma	Weighted mode	22	0.148	0.6857	0.8311
Betaine	Eosinophilic asthma	Maximum likelihood	22	-0.2926	0.7118	0.681
Betaine	Eosinophilic asthma	MR Egger	22	0.9267	1.679	0.5871
Betaine	Eosinophilic asthma	Weighted median	22	-0.0866	0.9818	0.9297
Betaine	Eosinophilic asthma	Inverse variance weighted	22	-0.299	0.7513	0.6906
Betaine	Eosinophilic asthma	Weighted mode	22	-0.2349	1.243	0.8519
Kynurenine	Asthma	Maximum likelihood	33	0.07331	0.2033	0.7184
Kynurenine	Asthma	MR Egger	33	-0.6325	0.7021	0.3746
Kynurenine	Asthma	Weighted median	33	-0.1564	0.3079	0.6114
Kynurenine	Asthma	Inverse variance weighted	33	0.06817	0.2692	0.8001
Kynurenine	Asthma	Weighted mode	33	-0.2771	0.4123	0.5064
Kynurenine	Childhood asthma	Maximum likelihood	33	-0.502	0.498	0.3135
Kynurenine	Childhood asthma	MR Egger	33	-2.654	1.489	0.08448
Kynurenine	Childhood asthma	Weighted median	33	-0.6308	0.7125	0.376
Kynurenine	Childhood asthma	Inverse variance weighted	33	-0.5019	0.5843	0.3903
Kynurenine	Childhood asthma	Weighted mode	33	-1.957	1.211	0.116
Kynurenine	Obesity related asthma	Maximum likelihood	33	-0.2234	0.4007	0.5772
Kynurenine	Obesity related asthma	MR Egger	33	-1.039	1.094	0.3495
Kynurenine	Obesity related asthma	Weighted median	33	-0.01404	0.5818	0.9807
Kynurenine	Obesity related asthma	Inverse variance weighted	33	-0.216	0.4167	0.6042
Kynurenine	Obesity related asthma	Weighted mode	33	0.1094	0.9854	0.9123
Kynurenine	Non-allergic asthma	Maximum likelihood	33	-0.08707	0.4499	0.8465
Kynurenine	Non-allergic asthma	MR Egger	33	0.6422	1.239	0.6078
Kynurenine	Non-allergic asthma	Weighted median	33	0.7978	0.6823	0.2423
Kynurenine	Non-allergic asthma	Inverse variance weighted	33	-0.08573	0.4681	0.8547
Kynurenine	Non-allergic asthma	Weighted mode	33	0.8118	1.069	0.4534
Kynurenine	Allergic asthma	Maximum likelihood	33	-0.1308	0.3719	0.725
Kynurenine	Allergic asthma	MR Egger	33	0.2254	1.148	0.8457
Kynurenine	Allergic asthma	Weighted median	33	0.0395	0.5051	0.9377
Kynurenine	Allergic asthma	Inverse variance weighted	33	-0.127	0.4326	0.7692
Kynurenine	Allergic asthma	Weighted mode	33	0.3091	0.7345	0.6767
Kynurenine	Eosinophilic asthma	Maximum likelihood	33	1.016	0.7348	0.1667
Kynurenine	Eosinophilic asthma	MR Egger	33	2.616	2.051	0.2116
Kynurenine	Eosinophilic asthma	Weighted median	33	0.6418	1.082	0.5531
Kynurenine	Eosinophilic asthma	Inverse variance weighted	33	0.9528	0.78	0.2218
Kynurenine	Eosinophilic asthma	Weighted mode	33	0.0464	1.63	0.9775
Carnitine	Asthma	Maximum likelihood	150	0.2884	0.2048	0.1592
Carnitine	Asthma	MR Egger	150	0.2154	0.7153	0.7638
Carnitine	Asthma	Weighted median	150	0.5018	0.333	0.1318
Carnitine	Asthma	Inverse variance weighted	150	0.2767	0.2268	0.2225
Carnitine	Asthma	Weighted mode	150	0.679	0.6504	0.2982
Carnitine	Childhood asthma	Maximum likelihood	150	0.6117	0.5032	0.2241
Carnitine	Childhood asthma	MR Egger	150	0.3407	1.628	0.8345
Carnitine	Childhood asthma	Weighted median	150	1.317	0.8721	0.1311
Carnitine	Childhood asthma	Inverse variance weighted	150	0.5998	0.5144	0.2435
Carnitine	Childhood asthma	Weighted mode	150	1.527	1.417	0.2827
Carnitine	Obesity related asthma	Maximum likelihood	150	0.6309	0.4075	0.1216
Carnitine	Obesity related asthma	MR Egger	150	-0.2009	1.439	0.8892
Carnitine	Obesity related asthma	Weighted median	150	0.4955	0.6821	0.4676
Carnitine	Obesity related asthma	Inverse variance weighted	150	0.6468	0.4571	0.1571
Carnitine	Obesity related asthma	Weighted mode	150	0.7553	1.082	0.4862
Carnitine	Non-allergic asthma	Maximum likelihood	150	0.088	0.453	0.846
Carnitine	Non-allergic asthma	MR Egger	150	-0.1717	1.481	0.9079
Carnitine	Non-allergic asthma	Weighted median	150	0.3253	0.6982	0.6413
Carnitine	Non-allergic asthma	Inverse variance weighted	150	0.08876	0.4714	0.8506
Carnitine	Non-allergic asthma	Weighted mode	150	1.068	1.402	0.4475
Carnitine	Allergic asthma	Maximum likelihood	150	-0.3609	0.3757	0.3368
Carnitine	Allergic asthma	MR Egger	150	-1.237	1.246	0.3222
Carnitine	Allergic asthma	Weighted median	150	-0.5244	0.6518	0.421
Carnitine	Allergic asthma	Inverse variance weighted	150	-0.3515	0.3966	0.3755
Carnitine	Allergic asthma	Weighted mode	150	-0.6595	1.077	0.5413
Carnitine	Eosinophilic asthma	Maximum likelihood	150	0.9315	0.7404	0.2083
Carnitine	Eosinophilic asthma	MR Egger	150	1.597	2.305	0.4896
Carnitine	Eosinophilic asthma	Weighted median	150	1.376	1.261	0.275
Carnitine	Eosinophilic asthma	Inverse variance weighted	150	0.9156	0.7304	0.21
Carnitine	Eosinophilic asthma	Weighted mode	150	2.244	2.238	0.3177
Choline	Asthma	Maximum likelihood	18	0.3151	0.4172	0.45
Choline	Asthma	MR Egger	18	2.479	1.201	0.05568
Choline	Asthma	Weighted median	18	0.2293	0.5817	0.6934
Choline	Asthma	Inverse variance weighted	18	0.3012	0.4112	0.4639
Choline	Asthma	Weighted mode	18	0.001875	0.9201	0.9984
Choline	Childhood asthma	Maximum likelihood	18	1.363	1.026	0.184
Choline	Childhood asthma	MR Egger	18	3.116	2.959	0.3079
Choline	Childhood asthma	Weighted median	18	0.06747	1.424	0.9622
Choline	Childhood asthma	Inverse variance weighted	18	1.31	1.009	0.1942
Choline	Childhood asthma	Weighted mode	18	-0.5497	2.173	0.8033
Choline	Obesity related asthma	Maximum likelihood	18	-0.2406	0.825	0.7705
Choline	Obesity related asthma	MR Egger	18	0.4188	2.402	0.8638
Choline	Obesity related asthma	Weighted median	18	-0.6856	1.13	0.5439
Choline	Obesity related asthma	Inverse variance weighted	18	-0.248	0.8165	0.7613
Choline	Obesity related asthma	Weighted mode	18	-0.6573	1.677	0.7
Choline	Non-allergic asthma	Maximum likelihood	18	-0.1307	0.9577	0.8914
Choline	Non-allergic asthma	MR Egger	18	5.246	3.475	0.1507
Choline	Non-allergic asthma	Weighted median	18	-0.3651	1.445	0.8005
Choline	Non-allergic asthma	Inverse variance weighted	18	-0.125	1.244	0.9199
Choline	Non-allergic asthma	Weighted mode	18	-0.7137	2.771	0.7999
Choline	Allergic asthma	Maximum likelihood	18	-0.07446	0.7669	0.9227
Choline	Allergic asthma	MR Egger	18	3.327	2.21	0.1518
Choline	Allergic asthma	Weighted median	18	0.1346	1.055	0.8984
Choline	Allergic asthma	Inverse variance weighted	18	-0.07681	0.7541	0.9189
Choline	Allergic asthma	Weighted mode	18	0.2477	1.56	0.8757
Choline	Eosinophilic asthma	Maximum likelihood	18	1.081	1.523	0.4775
Choline	Eosinophilic asthma	MR Egger	18	-1.647	4.375	0.7115
Choline	Eosinophilic asthma	Weighted median	18	2.612	2.103	0.2141
Choline	Eosinophilic asthma	Inverse variance weighted	18	1.034	1.491	0.488
Choline	Eosinophilic asthma	Weighted mode	18	3.073	3.323	0.368
Glutamate	Asthma	Maximum likelihood	2	-0.2327	0.4686	0.6195
Glutamate	Asthma	Inverse variance weighted	2	-0.2304	0.4655	0.6207
Glutamate	Childhood asthma	Maximum likelihood	2	-0.2077	1.149	0.8566
Glutamate	Childhood asthma	Inverse variance weighted	2	-0.2077	1.149	0.8566
Glutamate	Obesity related asthma	Maximum likelihood	2	-1.264	0.9519	0.1843
Glutamate	Obesity related asthma	Inverse variance weighted	2	-1.244	0.931	0.1814
Glutamate	Non-allergic asthma	Maximum likelihood	2	-1.155	1.051	0.2719
Glutamate	Non-allergic asthma	Inverse variance weighted	2	-1.153	1.038	0.2668
Glutamate	Allergic asthma	Maximum likelihood	2	0.7799	0.9235	0.3984
Glutamate	Allergic asthma	Inverse variance weighted	2	0.6948	2.104	0.7413
Glutamate	Eosinophilic asthma	Maximum likelihood	2	0.2706	1.728	0.8756
Glutamate	Eosinophilic asthma	Inverse variance weighted	2	0.2621	2.265	0.9079
Indolepropionate	Asthma	Maximum likelihood	14	0.0868	0.1215	0.4748
Indolepropionate	Asthma	MR Egger	14	-0.3631	0.3174	0.2749
Indolepropionate	Asthma	Weighted median	14	0.006173	0.1579	0.9688
Indolepropionate	Asthma	Inverse variance weighted	14	0.08164	0.1688	0.6286
Indolepropionate	Asthma	Weighted mode	14	-0.007419	0.1888	0.9693
Indolepropionate	Childhood asthma	Maximum likelihood	14	0.1415	0.2972	0.634
Indolepropionate	Childhood asthma	MR Egger	14	-0.9666	0.559	0.1094
Indolepropionate	Childhood asthma	Weighted median	14	0.2982	0.4187	0.4764
Indolepropionate	Childhood asthma	Inverse variance weighted	14	0.1342	0.3087	0.6638
Indolepropionate	Childhood asthma	Weighted mode	14	0.1814	0.4891	0.7167
Indolepropionate	Obesity related asthma	Maximum likelihood	14	-0.06419	0.2297	0.7799
Indolepropionate	Obesity related asthma	MR Egger	14	-0.7701	0.4571	0.1178
Indolepropionate	Obesity related asthma	Weighted median	14	-0.3009	0.3339	0.3675
Indolepropionate	Obesity related asthma	Inverse variance weighted	14	-0.06239	0.2481	0.8015
Indolepropionate	Obesity related asthma	Weighted mode	14	-0.2255	0.3271	0.5027
Indolepropionate	Non-allergic asthma	Maximum likelihood	14	-0.1451	0.2589	0.5752
Indolepropionate	Non-allergic asthma	MR Egger	14	0.03594	0.5045	0.9444
Indolepropionate	Non-allergic asthma	Weighted median	14	-0.01758	0.3853	0.9636
Indolepropionate	Non-allergic asthma	Inverse variance weighted	14	-0.1494	0.2532	0.555
Indolepropionate	Non-allergic asthma	Weighted mode	14	-0.01252	0.4508	0.9783
Indolepropionate	Allergic asthma	Maximum likelihood	14	0.1251	0.2301	0.5865
Indolepropionate	Allergic asthma	MR Egger	14	-0.9589	0.558	0.1114
Indolepropionate	Allergic asthma	Weighted median	14	-0.1584	0.3225	0.6233
Indolepropionate	Allergic asthma	Inverse variance weighted	14	0.1175	0.3203	0.7138
Indolepropionate	Allergic asthma	Weighted mode	14	-0.1911	0.3325	0.5751
Indolepropionate	Eosinophilic asthma	Maximum likelihood	14	0.7006	0.4229	0.09759
Indolepropionate	Eosinophilic asthma	MR Egger	14	0.2862	0.8735	0.7488
Indolepropionate	Eosinophilic asthma	Weighted median	14	0.7765	0.5609	0.1663
Indolepropionate	Eosinophilic asthma	Inverse variance weighted	14	0.6878	0.4264	0.1067
Indolepropionate	Eosinophilic asthma	Weighted mode	14	0.6703	0.583	0.2709

## Sheet: Supplemental Table S7
Supplemental Table S7. Causal associations between asthma and gut metabolites
Exposure	Outcome	Method	Nsnp	b	se	p
Asthma	Tryptophan	Maximum likelihood	38	0.001583	0.003059	0.6047
Asthma	Tryptophan	MR Egger	38	-0.002589	0.009786	0.7929
Asthma	Tryptophan	Weighted median	38	-0.001083	0.004474	0.8087
Asthma	Tryptophan	Inverse variance weighted	38	0.001572	0.003011	0.6016
Asthma	Tryptophan	Weighted mode	38	-0.003958	0.006191	0.5265
Asthma	Leucine	Maximum likelihood	38	0.003476	0.003024	0.2503
Asthma	Leucine	MR Egger	38	0.001697	0.01114	0.8798
Asthma	Leucine	Weighted median	38	0.003296	0.004633	0.4768
Asthma	Leucine	Inverse variance weighted	38	0.003438	0.003322	0.3007
Asthma	Leucine	Weighted mode	38	0.0006067	0.007953	0.9396
Asthma	Phenylalanine	Maximum likelihood	38	-0.0001392	0.00303	0.9634
Asthma	Phenylalanine	MR Egger	38	-0.007343	0.009999	0.4675
Asthma	Phenylalanine	Weighted median	38	-0.000675	0.004176	0.8716
Asthma	Phenylalanine	Inverse variance weighted	38	-0.0001378	0.002999	0.9634
Asthma	Phenylalanine	Weighted mode	38	0.009912	0.0072	0.1769
Asthma	Isoleucine	Maximum likelihood	38	0.003573	0.003653	0.328
Asthma	Isoleucine	MR Egger	38	0.006552	0.01244	0.6016
Asthma	Isoleucine	Weighted median	38	-0.0005897	0.005498	0.9146
Asthma	Isoleucine	Inverse variance weighted	38	0.003601	0.003798	0.3431
Asthma	Isoleucine	Weighted mode	38	-0.004885	0.01403	0.7297
Asthma	Tyrosine	Maximum likelihood	38	0.001501	0.003966	0.7051
Asthma	Tyrosine	MR Egger	38	-0.009259	0.01361	0.5006
Asthma	Tyrosine	Weighted median	38	-0.00481	0.005621	0.3921
Asthma	Tyrosine	Inverse variance weighted	38	0.001476	0.004141	0.7215
Asthma	Tyrosine	Weighted mode	38	-0.003749	0.007581	0.6239
Asthma	Valine	Maximum likelihood	38	0.0008964	0.003456	0.7954
Asthma	Valine	MR Egger	38	-0.005225	0.01137	0.6487
Asthma	Valine	Weighted median	38	0.002227	0.004715	0.6367
Asthma	Valine	Inverse variance weighted	38	0.0008794	0.003419	0.797
Asthma	Valine	Weighted mode	38	0.001401	0.008477	0.8696
Asthma	Serotonin (5HT)	Maximum likelihood	38	5.93e-05	0.009209	0.9949
Asthma	Serotonin (5HT)	MR Egger	38	-0.01628	0.03525	0.6469
Asthma	Serotonin (5HT)	Weighted median	38	-0.003748	0.01395	0.7882
Asthma	Serotonin (5HT)	Inverse variance weighted	38	5.864e-05	0.01075	0.9956
Asthma	Serotonin (5HT)	Weighted mode	38	-0.004462	0.02413	0.8543
Asthma	Betaine	Maximum likelihood	38	-6.863e-05	0.005667	0.9903
Asthma	Betaine	MR Egger	38	-0.01511	0.0184	0.4169
Asthma	Betaine	Weighted median	38	0.004619	0.00795	0.5612
Asthma	Betaine	Inverse variance weighted	38	-6.766e-05	0.00558	0.9903
Asthma	Betaine	Weighted mode	38	0.007993	0.01304	0.5436
Asthma	Kynurenine	Maximum likelihood	38	0.002273	0.004905	0.6431
Asthma	Kynurenine	MR Egger	38	-0.01213	0.01602	0.4536
Asthma	Kynurenine	Weighted median	38	0.006243	0.006925	0.3673
Asthma	Kynurenine	Inverse variance weighted	38	0.002253	0.004847	0.642
Asthma	Kynurenine	Weighted mode	38	0.006281	0.009389	0.5077
Asthma	Carnitine	Maximum likelihood	38	-0.001275	0.002968	0.6676
Asthma	Carnitine	MR Egger	38	0.008704	0.01063	0.4184
Asthma	Carnitine	Weighted median	38	0.003243	0.004289	0.4496
Asthma	Carnitine	Inverse variance weighted	38	-0.001259	0.003132	0.6877
Asthma	Carnitine	Weighted mode	38	0.005822	0.005975	0.3362
Asthma	Choline	Maximum likelihood	38	-0.002067	0.003431	0.5469
Asthma	Choline	MR Egger	38	-0.01768	0.01101	0.1172
Asthma	Choline	Weighted median	38	-0.00368	0.004971	0.4591
Asthma	Choline	Inverse variance weighted	38	-0.002034	0.003383	0.5476
Asthma	Choline	Weighted mode	38	-0.005355	0.007209	0.4623
Asthma	Glutamate	Maximum likelihood	38	-0.01415	0.008823	0.1088
Asthma	Glutamate	MR Egger	38	-0.03135	0.02837	0.2766
Asthma	Glutamate	Weighted median	38	-0.01141	0.01246	0.36
Asthma	Glutamate	Inverse variance weighted	38	-0.01405	0.00872	0.1071
Asthma	Glutamate	Weighted mode	38	-0.01358	0.01755	0.4437
Asthma	Indolepropionate	Maximum likelihood	38	-0.004152	0.01001	0.6781
Asthma	Indolepropionate	MR Egger	38	-0.07269	0.04571	0.1205
Asthma	Indolepropionate	Weighted median	38	-0.01031	0.01469	0.4828
Asthma	Indolepropionate	Inverse variance weighted	38	-0.00397	0.01403	0.7771
Asthma	Indolepropionate	Weighted mode	38	-0.01013	0.01962	0.6087
Childhood asthma	Tryptophan	Maximum likelihood	16	-0.002463	0.001887	0.1917
Childhood asthma	Tryptophan	MR Egger	16	-0.006919	0.007798	0.3899
Childhood asthma	Tryptophan	Weighted median	16	-0.003425	0.002545	0.1785
Childhood asthma	Tryptophan	Inverse variance weighted	16	-0.002384	0.002359	0.3123
Childhood asthma	Tryptophan	Weighted mode	16	-0.00374	0.002588	0.169
Childhood asthma	Leucine	Maximum likelihood	16	-0.003488	0.001885	0.06423
Childhood asthma	Leucine	MR Egger	16	0.006043	0.00601	0.3317
Childhood asthma	Leucine	Weighted median	16	-0.0005072	0.002585	0.8444
Childhood asthma	Leucine	Inverse variance weighted	16	-0.00344	0.001851	0.06305
Childhood asthma	Leucine	Weighted mode	16	-0.0008986	0.002554	0.7298
Childhood asthma	Phenylalanine	Maximum likelihood	16	-0.001703	0.002082	0.4132
Childhood asthma	Phenylalanine	MR Egger	16	0.009033	0.006901	0.2117
Childhood asthma	Phenylalanine	Weighted median	16	-0.001034	0.00289	0.7203
Childhood asthma	Phenylalanine	Inverse variance weighted	16	-0.001665	0.002058	0.4183
Childhood asthma	Phenylalanine	Weighted mode	16	0.0004337	0.003242	0.8954
Childhood asthma	Isoleucine	Maximum likelihood	16	-0.003083	0.002416	0.2019
Childhood asthma	Isoleucine	MR Egger	16	0.00625	0.008397	0.469
Childhood asthma	Isoleucine	Weighted median	16	-0.000686	0.003246	0.8326
Childhood asthma	Isoleucine	Inverse variance weighted	16	-0.003036	0.002376	0.2014
Childhood asthma	Isoleucine	Weighted mode	16	-0.0007665	0.003979	0.8498
Childhood asthma	Tyrosine	Maximum likelihood	16	-0.001314	0.002632	0.6175
Childhood asthma	Tyrosine	MR Egger	16	0.001	0.009002	0.9131
Childhood asthma	Tyrosine	Weighted median	16	-0.003222	0.003504	0.3579
Childhood asthma	Tyrosine	Inverse variance weighted	16	-0.001294	0.002606	0.6195
Childhood asthma	Tyrosine	Weighted mode	16	-0.002975	0.004144	0.4838
Childhood asthma	Valine	Maximum likelihood	16	-0.003787	0.002245	0.09171
Childhood asthma	Valine	MR Egger	16	0.001194	0.007084	0.8686
Childhood asthma	Valine	Weighted median	16	-0.002472	0.003117	0.4276
Childhood asthma	Valine	Inverse variance weighted	16	-0.003742	0.002218	0.09154
Childhood asthma	Valine	Weighted mode	16	-0.00299	0.003645	0.4249
Childhood asthma	Serotonin (5HT)	Maximum likelihood	16	-0.002051	0.006036	0.734
Childhood asthma	Serotonin (5HT)	MR Egger	16	0.005545	0.02057	0.7915
Childhood asthma	Serotonin (5HT)	Weighted median	16	-0.009061	0.008291	0.2745
Childhood asthma	Serotonin (5HT)	Inverse variance weighted	16	-0.002014	0.005982	0.7364
Childhood asthma	Serotonin (5HT)	Weighted mode	16	-0.00933	0.009208	0.327
Childhood asthma	Betaine	Maximum likelihood	16	0.007655	0.003752	0.04133
Childhood asthma	Betaine	MR Egger	16	-0.0244	0.01489	0.1235
Childhood asthma	Betaine	Weighted median	16	0.001099	0.005271	0.8349
Childhood asthma	Betaine	Inverse variance weighted	16	0.007362	0.004771	0.1228
Childhood asthma	Betaine	Weighted mode	16	0.0009728	0.005221	0.8547
Childhood asthma	Kynurenine	Maximum likelihood	16	0.001443	0.003183	0.6503
Childhood asthma	Kynurenine	MR Egger	16	0.008663	0.013	0.5161
Childhood asthma	Kynurenine	Weighted median	16	0.002705	0.004441	0.5424
Childhood asthma	Kynurenine	Inverse variance weighted	16	0.001399	0.003847	0.7162
Childhood asthma	Kynurenine	Weighted mode	16	0.00342	0.004229	0.4314
Childhood asthma	Carnitine	Maximum likelihood	16	0.001909	0.001838	0.299
Childhood asthma	Carnitine	MR Egger	16	-0.00294	0.005772	0.6184
Childhood asthma	Carnitine	Weighted median	16	0.002518	0.002378	0.2896
Childhood asthma	Carnitine	Inverse variance weighted	16	0.001885	0.001817	0.2995
Childhood asthma	Carnitine	Weighted mode	16	0.00247	0.002663	0.3682
Childhood asthma	Choline	Maximum likelihood	16	-0.001158	0.002244	0.6058
Childhood asthma	Choline	MR Egger	16	0.003894	0.007581	0.6155
Childhood asthma	Choline	Weighted median	16	0.0003141	0.002966	0.9157
Childhood asthma	Choline	Inverse variance weighted	16	-0.001152	0.00221	0.6023
Childhood asthma	Choline	Weighted mode	16	-0.001014	0.003304	0.7632
Childhood asthma	Glutamate	Maximum likelihood	16	0.0009517	0.005802	0.8697
Childhood asthma	Glutamate	MR Egger	16	0.005229	0.01971	0.7947
Childhood asthma	Glutamate	Weighted median	16	-0.007035	0.007979	0.378
Childhood asthma	Glutamate	Inverse variance weighted	16	0.0009472	0.005746	0.8691
Childhood asthma	Glutamate	Weighted mode	16	-0.007534	0.009478	0.4391
Childhood asthma	Indolepropionate	Maximum likelihood	16	-0.006188	0.006474	0.3391
Childhood asthma	Indolepropionate	MR Egger	16	-0.01471	0.0219	0.5128
Childhood asthma	Indolepropionate	Weighted median	16	-0.006683	0.008643	0.4394
Childhood asthma	Indolepropionate	Inverse variance weighted	16	-0.006041	0.006413	0.3462
Childhood asthma	Indolepropionate	Weighted mode	16	-0.009084	0.01056	0.4031
Obesity asthma	Tryptophan	Maximum likelihood	12	0.0005571	0.002822	0.8435
Obesity asthma	Tryptophan	MR Egger	12	0.01411	0.01839	0.4606
Obesity asthma	Tryptophan	Weighted median	12	0.002349	0.003725	0.5283
Obesity asthma	Tryptophan	Inverse variance weighted	12	0.0005396	0.002785	0.8464
Obesity asthma	Tryptophan	Weighted mode	12	0.002875	0.005072	0.5822
Obesity asthma	Leucine	Maximum likelihood	12	-0.0008816	0.002877	0.7592
Obesity asthma	Leucine	MR Egger	12	0.0081	0.02742	0.7737
Obesity asthma	Leucine	Weighted median	12	-0.005487	0.004332	0.2053
Obesity asthma	Leucine	Inverse variance weighted	12	-0.000822	0.003982	0.8365
Obesity asthma	Leucine	Weighted mode	12	-0.007336	0.004889	0.1616
Obesity asthma	Phenylalanine	Maximum likelihood	12	0.003033	0.002949	0.3037
Obesity asthma	Phenylalanine	MR Egger	12	0.01048	0.01831	0.5796
Obesity asthma	Phenylalanine	Weighted median	12	0.004284	0.003966	0.2801
Obesity asthma	Phenylalanine	Inverse variance weighted	12	0.002996	0.002902	0.3018
Obesity asthma	Phenylalanine	Weighted mode	12	0.005401	0.005133	0.3153
Obesity asthma	Isoleucine	Maximum likelihood	12	0.007547	0.003958	0.05656
Obesity asthma	Isoleucine	MR Egger	12	0.01637	0.02874	0.5816
Obesity asthma	Isoleucine	Weighted median	12	0.003727	0.005371	0.4877
Obesity asthma	Isoleucine	Inverse variance weighted	12	0.00726	0.004343	0.09464
Obesity asthma	Isoleucine	Weighted mode	12	0.002136	0.007677	0.786
Obesity asthma	Tyrosine	Maximum likelihood	12	0.006182	0.004062	0.128
Obesity asthma	Tyrosine	MR Egger	12	0.02774	0.03074	0.3881
Obesity asthma	Tyrosine	Weighted median	12	0.004248	0.005713	0.4571
Obesity asthma	Tyrosine	Inverse variance weighted	12	0.005701	0.004768	0.2318
Obesity asthma	Tyrosine	Weighted mode	12	-0.001143	0.008819	0.8993
Obesity asthma	Valine	Maximum likelihood	12	0.002303	0.00338	0.4956
Obesity asthma	Valine	MR Egger	12	0.01308	0.02279	0.5786
Obesity asthma	Valine	Weighted median	12	-0.0007955	0.004523	0.8604
Obesity asthma	Valine	Inverse variance weighted	12	0.002262	0.003318	0.4954
Obesity asthma	Valine	Weighted mode	12	-0.003141	0.006172	0.6208
Obesity asthma	Serotonin (5HT)	Maximum likelihood	12	0.005346	0.009179	0.5603
Obesity asthma	Serotonin (5HT)	MR Egger	12	0.05541	0.05763	0.3589
Obesity asthma	Serotonin (5HT)	Weighted median	12	-0.007297	0.01206	0.5451
Obesity asthma	Serotonin (5HT)	Inverse variance weighted	12	0.005008	0.00897	0.5766
Obesity asthma	Serotonin (5HT)	Weighted mode	12	-0.011	0.01663	0.5218
Obesity asthma	Betaine	Maximum likelihood	12	-0.009035	0.005827	0.1211
Obesity asthma	Betaine	MR Egger	12	-0.0281	0.03978	0.4961
Obesity asthma	Betaine	Weighted median	12	-0.007069	0.007748	0.3616
Obesity asthma	Betaine	Inverse variance weighted	12	-0.008736	0.006156	0.1559
Obesity asthma	Betaine	Weighted mode	12	-0.006794	0.01183	0.5774
Obesity asthma	Kynurenine	Maximum likelihood	12	0.003032	0.00505	0.5482
Obesity asthma	Kynurenine	MR Egger	12	0.06304	0.04765	0.2153
Obesity asthma	Kynurenine	Weighted median	12	-8.943e-05	0.007754	0.9908
Obesity asthma	Kynurenine	Inverse variance weighted	12	0.002806	0.007384	0.704
Obesity asthma	Kynurenine	Weighted mode	12	-0.007579	0.01542	0.6328
Obesity asthma	Carnitine	Maximum likelihood	12	-0.002575	0.002854	0.3668
Obesity asthma	Carnitine	MR Egger	12	-0.0193	0.02439	0.4472
Obesity asthma	Carnitine	Weighted median	12	-0.005965	0.00408	0.1438
Obesity asthma	Carnitine	Inverse variance weighted	12	-0.002513	0.003608	0.4861
Obesity asthma	Carnitine	Weighted mode	12	-0.007255	0.004894	0.1663
Obesity asthma	Choline	Maximum likelihood	12	-0.0003841	0.003505	0.9127
Obesity asthma	Choline	MR Egger	12	0.005566	0.02228	0.8078
Obesity asthma	Choline	Weighted median	12	-8.313e-05	0.004577	0.9855
Obesity asthma	Choline	Inverse variance weighted	12	-0.0003824	0.003478	0.9125
Obesity asthma	Choline	Weighted mode	12	-0.000886	0.00668	0.8969
Obesity asthma	Glutamate	Maximum likelihood	12	0.01413	0.009018	0.1172
Obesity asthma	Glutamate	MR Egger	12	0.0114	0.05784	0.8476
Obesity asthma	Glutamate	Weighted median	12	0.01759	0.01172	0.1334
Obesity asthma	Glutamate	Inverse variance weighted	12	0.01385	0.008886	0.1191
Obesity asthma	Glutamate	Weighted mode	12	0.0149	0.01753	0.4135
Obesity asthma	Indolepropionate	Maximum likelihood	12	-0.01156	0.009843	0.2404
Obesity asthma	Indolepropionate	MR Egger	12	-0.06565	0.0669	0.3496
Obesity asthma	Indolepropionate	Weighted median	12	-0.01321	0.01351	0.3282
Obesity asthma	Indolepropionate	Inverse variance weighted	12	-0.01137	0.01015	0.2625
Obesity asthma	Indolepropionate	Weighted mode	12	-0.01508	0.01868	0.4365
Non-allergic asthma	Tryptophan	Maximum likelihood	9	-0.0008672	0.003557	0.8074
Non-allergic asthma	Tryptophan	MR Egger	9	-0.01355	0.02082	0.536
Non-allergic asthma	Tryptophan	Weighted median	9	0.002006	0.004491	0.6552
Non-allergic asthma	Tryptophan	Inverse variance weighted	9	-0.0008323	0.004273	0.8456
Non-allergic asthma	Tryptophan	Weighted mode	9	0.001835	0.004947	0.7204
Non-allergic asthma	Leucine	Maximum likelihood	9	0.001778	0.00352	0.6135
Non-allergic asthma	Leucine	MR Egger	9	0.001537	0.01703	0.9306
Non-allergic asthma	Leucine	Weighted median	9	0.002935	0.0045	0.5143
Non-allergic asthma	Leucine	Inverse variance weighted	9	0.001736	0.003487	0.6185
Non-allergic asthma	Leucine	Weighted mode	9	0.004738	0.005307	0.398
Non-allergic asthma	Phenylalanine	Maximum likelihood	9	0.0008918	0.003657	0.8073
Non-allergic asthma	Phenylalanine	MR Egger	9	0.002732	0.02106	0.9004
Non-allergic asthma	Phenylalanine	Weighted median	9	0	0.004668	1
Non-allergic asthma	Phenylalanine	Inverse variance weighted	9	0.0008724	0.003827	0.8197
Non-allergic asthma	Phenylalanine	Weighted mode	9	0.0008629	0.005701	0.8834
Non-allergic asthma	Isoleucine	Maximum likelihood	9	-0.003739	0.004097	0.3614
Non-allergic asthma	Isoleucine	MR Egger	9	0.01134	0.02247	0.6293
Non-allergic asthma	Isoleucine	Weighted median	9	0.001202	0.005536	0.8281
Non-allergic asthma	Isoleucine	Inverse variance weighted	9	-0.003576	0.004596	0.4366
Non-allergic asthma	Isoleucine	Weighted mode	9	-0.001076	0.006409	0.8708
Non-allergic asthma	Tyrosine	Maximum likelihood	9	-0.004714	0.004616	0.3072
Non-allergic asthma	Tyrosine	MR Egger	9	-0.02397	0.02261	0.3243
Non-allergic asthma	Tyrosine	Weighted median	9	-0.0004925	0.005856	0.933
Non-allergic asthma	Tyrosine	Inverse variance weighted	9	-0.004573	0.004519	0.3115
Non-allergic asthma	Tyrosine	Weighted mode	9	0.0007622	0.007098	0.9171
Non-allergic asthma	Valine	Maximum likelihood	9	-0.0008427	0.00388	0.8281
Non-allergic asthma	Valine	MR Egger	9	-0.01061	0.01897	0.5935
Non-allergic asthma	Valine	Weighted median	9	-0.002901	0.004732	0.5398
Non-allergic asthma	Valine	Inverse variance weighted	9	-0.0008431	0.003866	0.8274
Non-allergic asthma	Valine	Weighted mode	9	-0.003436	0.00598	0.5813
Non-allergic asthma	Serotonin (5HT)	Maximum likelihood	9	-0.02024	0.01061	0.05648
Non-allergic asthma	Serotonin (5HT)	MR Egger	9	-0.02637	0.05844	0.6655
Non-allergic asthma	Serotonin (5HT)	Weighted median	9	-0.02092	0.01438	0.1456
Non-allergic asthma	Serotonin (5HT)	Inverse variance weighted	9	-0.01951	0.01126	0.08327
Non-allergic asthma	Serotonin (5HT)	Weighted mode	9	-0.02781	0.02133	0.2286
Non-allergic asthma	Betaine	Maximum likelihood	9	-0.004787	0.006546	0.4646
Non-allergic asthma	Betaine	MR Egger	9	0.005288	0.03157	0.8717
Non-allergic asthma	Betaine	Weighted median	9	-0.0057	0.008276	0.491
Non-allergic asthma	Betaine	Inverse variance weighted	9	-0.004719	0.00649	0.4672
Non-allergic asthma	Betaine	Weighted mode	9	-0.004589	0.01099	0.6872
Non-allergic asthma	Kynurenine	Maximum likelihood	9	0.001508	0.005539	0.7854
Non-allergic asthma	Kynurenine	MR Egger	9	0.02392	0.02774	0.417
Non-allergic asthma	Kynurenine	Weighted median	9	0.003817	0.007267	0.5994
Non-allergic asthma	Kynurenine	Inverse variance weighted	9	0.001422	0.005448	0.7941
Non-allergic asthma	Kynurenine	Weighted mode	9	0.003264	0.009381	0.7369
Non-allergic asthma	Carnitine	Maximum likelihood	9	-0.002511	0.003672	0.4941
Non-allergic asthma	Carnitine	MR Egger	9	-0.01272	0.01771	0.4958
Non-allergic asthma	Carnitine	Weighted median	9	-0.004585	0.004879	0.3474
Non-allergic asthma	Carnitine	Inverse variance weighted	9	-0.002348	0.003657	0.5208
Non-allergic asthma	Carnitine	Weighted mode	9	-0.006334	0.007233	0.4067
Non-allergic asthma	Choline	Maximum likelihood	9	-0.003361	0.004069	0.4087
Non-allergic asthma	Choline	MR Egger	9	-0.02414	0.02017	0.2704
Non-allergic asthma	Choline	Weighted median	9	-0.003078	0.004763	0.5182
Non-allergic asthma	Choline	Inverse variance weighted	9	-0.003328	0.004042	0.4103
Non-allergic asthma	Choline	Weighted mode	9	-0.001949	0.006074	0.7565
Non-allergic asthma	Glutamate	Maximum likelihood	9	0.0005351	0.01064	0.9599
Non-allergic asthma	Glutamate	MR Egger	9	-0.03668	0.07925	0.6576
Non-allergic asthma	Glutamate	Weighted median	9	0.007559	0.01492	0.6123
Non-allergic asthma	Glutamate	Inverse variance weighted	9	0.0004986	0.01554	0.9744
Non-allergic asthma	Glutamate	Weighted mode	9	0.0007916	0.02101	0.9709
Non-allergic asthma	Indolepropionate	Maximum likelihood	9	-0.009462	0.01128	0.4017
Non-allergic asthma	Indolepropionate	MR Egger	9	0.03107	0.05347	0.5794
Non-allergic asthma	Indolepropionate	Weighted median	9	-0.01432	0.01517	0.3453
Non-allergic asthma	Indolepropionate	Inverse variance weighted	9	-0.009177	0.01101	0.4047
Non-allergic asthma	Indolepropionate	Weighted mode	9	-0.01552	0.01907	0.4392
Allergic asthma	Tryptophan	Maximum likelihood	17	-0.001401	0.002587	0.5881
Allergic asthma	Tryptophan	MR Egger	17	-0.01835	0.01161	0.1349
Allergic asthma	Tryptophan	Weighted median	17	-0.003381	0.003489	0.3326
Allergic asthma	Tryptophan	Inverse variance weighted	17	-0.001397	0.002551	0.5839
Allergic asthma	Tryptophan	Weighted mode	17	-0.006604	0.004939	0.1999
Allergic asthma	Leucine	Maximum likelihood	17	-0.001695	0.002539	0.5043
Allergic asthma	Leucine	MR Egger	17	0.001131	0.01216	0.9271
Allergic asthma	Leucine	Weighted median	17	-0.0009047	0.003612	0.8022
Allergic asthma	Leucine	Inverse variance weighted	17	-0.001645	0.002596	0.5262
Allergic asthma	Leucine	Weighted mode	17	-0.0001452	0.005346	0.9787
Allergic asthma	Phenylalanine	Maximum likelihood	17	0.003434	0.002539	0.1763
Allergic asthma	Phenylalanine	MR Egger	17	0.0006913	0.01161	0.9533
Allergic asthma	Phenylalanine	Weighted median	17	0.004124	0.003399	0.2251
Allergic asthma	Phenylalanine	Inverse variance weighted	17	0.003389	0.002496	0.1746
Allergic asthma	Phenylalanine	Weighted mode	17	0.004077	0.004341	0.3616
Allergic asthma	Isoleucine	Maximum likelihood	17	-0.0002444	0.003161	0.9384
Allergic asthma	Isoleucine	MR Egger	17	0.004043	0.01422	0.7801
Allergic asthma	Isoleucine	Weighted median	17	-0.0002902	0.004177	0.9446
Allergic asthma	Isoleucine	Inverse variance weighted	17	-0.0002388	0.003139	0.9394
Allergic asthma	Isoleucine	Weighted mode	17	-0.0005796	0.006016	0.9244
Allergic asthma	Tyrosine	Maximum likelihood	17	-0.0009467	0.00342	0.7819
Allergic asthma	Tyrosine	MR Egger	17	-0.007005	0.01564	0.6607
Allergic asthma	Tyrosine	Weighted median	17	-0.003006	0.004659	0.5188
Allergic asthma	Tyrosine	Inverse variance weighted	17	-0.0009234	0.003363	0.7837
Allergic asthma	Tyrosine	Weighted mode	17	-0.003194	0.006217	0.6145
Allergic asthma	Valine	Maximum likelihood	17	-0.0009509	0.002967	0.7486
Allergic asthma	Valine	MR Egger	17	-0.005599	0.01294	0.6714
Allergic asthma	Valine	Weighted median	17	-0.00084	0.004036	0.8351
Allergic asthma	Valine	Inverse variance weighted	17	-0.0009207	0.002932	0.7535
Allergic asthma	Valine	Weighted mode	17	-0.003386	0.005764	0.5651
Allergic asthma	Serotonin (5HT)	Maximum likelihood	17	-0.01211	0.007919	0.1262
Allergic asthma	Serotonin (5HT)	MR Egger	17	-0.07931	0.04441	0.09431
Allergic asthma	Serotonin (5HT)	Weighted median	17	-0.01222	0.0116	0.2923
Allergic asthma	Serotonin (5HT)	Inverse variance weighted	17	-0.0115	0.01033	0.2657
Allergic asthma	Serotonin (5HT)	Weighted mode	17	-0.01981	0.01883	0.3084
Allergic asthma	Betaine	Maximum likelihood	17	0.001721	0.004812	0.7207
Allergic asthma	Betaine	MR Egger	17	-0.006002	0.02211	0.7897
Allergic asthma	Betaine	Weighted median	17	0.002811	0.00632	0.6565
Allergic asthma	Betaine	Inverse variance weighted	17	0.00172	0.00475	0.7173
Allergic asthma	Betaine	Weighted mode	17	0.002353	0.009142	0.8001
Allergic asthma	Kynurenine	Maximum likelihood	17	-0.001236	0.004378	0.7777
Allergic asthma	Kynurenine	MR Egger	17	-0.02062	0.02245	0.3728
Allergic asthma	Kynurenine	Weighted median	17	-0.002822	0.005766	0.6246
Allergic asthma	Kynurenine	Inverse variance weighted	17	-0.001191	0.004783	0.8034
Allergic asthma	Kynurenine	Weighted mode	17	-0.002308	0.00825	0.7832
Allergic asthma	Carnitine	Maximum likelihood	17	-0.001466	0.002557	0.5665
Allergic asthma	Carnitine	MR Egger	17	-0.003814	0.01188	0.7526
Allergic asthma	Carnitine	Weighted median	17	-0.002055	0.003436	0.5498
Allergic asthma	Carnitine	Inverse variance weighted	17	-0.001461	0.002541	0.5653
Allergic asthma	Carnitine	Weighted mode	17	-0.0002936	0.006549	0.9648
Allergic asthma	Choline	Maximum likelihood	17	0.003174	0.002959	0.2835
Allergic asthma	Choline	MR Egger	17	-0.007375	0.0128	0.573
Allergic asthma	Choline	Weighted median	17	0.002475	0.003846	0.5199
Allergic asthma	Choline	Inverse variance weighted	17	0.003164	0.002922	0.279
Allergic asthma	Choline	Weighted mode	17	0.001975	0.005972	0.7452
Allergic asthma	Glutamate	Maximum likelihood	17	0.003292	0.007644	0.6667
Allergic asthma	Glutamate	MR Egger	17	0.01307	0.0347	0.7118
Allergic asthma	Glutamate	Weighted median	17	-0.0007862	0.01079	0.9419
Allergic asthma	Glutamate	Inverse variance weighted	17	0.003297	0.007515	0.6609
Allergic asthma	Glutamate	Weighted mode	17	-0.01513	0.01845	0.4243
Allergic asthma	Indolepropionate	Maximum likelihood	17	0.003656	0.008556	0.6692
Allergic asthma	Indolepropionate	MR Egger	17	0.0249	0.04838	0.6142
Allergic asthma	Indolepropionate	Weighted median	17	0.008171	0.01181	0.4892
Allergic asthma	Indolepropionate	Inverse variance weighted	17	0.003594	0.009943	0.7178
Allergic asthma	Indolepropionate	Weighted mode	17	0.01047	0.01841	0.5773
Eosinophilic asthma	Tryptophan	Maximum likelihood	15	-0.001701	0.001364	0.2123
Eosinophilic asthma	Tryptophan	MR Egger	15	-0.0006844	0.007172	0.9254
Eosinophilic asthma	Tryptophan	Weighted median	15	-0.002158	0.00181	0.2333
Eosinophilic asthma	Tryptophan	Inverse variance weighted	15	-0.00167	0.001336	0.2112
Eosinophilic asthma	Tryptophan	Weighted mode	15	-0.00241	0.002389	0.3301
Eosinophilic asthma	Leucine	Maximum likelihood	15	-0.002882	0.001351	0.03297
Eosinophilic asthma	Leucine	MR Egger	15	-0.01221	0.006936	0.1019
Eosinophilic asthma	Leucine	Weighted median	15	-0.004038	0.001891	0.03273
Eosinophilic asthma	Leucine	Inverse variance weighted	15	-0.002872	0.001336	0.03154
Eosinophilic asthma	Leucine	Weighted mode	15	-0.004428	0.002441	0.09117
Eosinophilic asthma	Phenylalanine	Maximum likelihood	15	0.0001735	0.001373	0.8995
Eosinophilic asthma	Phenylalanine	MR Egger	15	-0.007021	0.006691	0.3131
Eosinophilic asthma	Phenylalanine	Weighted median	15	-0.001338	0.001794	0.4559
Eosinophilic asthma	Phenylalanine	Inverse variance weighted	15	0.0001702	0.001356	0.9002
Eosinophilic asthma	Phenylalanine	Weighted mode	15	-0.00266	0.002682	0.3382
Eosinophilic asthma	Isoleucine	Maximum likelihood	15	-0.0005764	0.001658	0.7281
Eosinophilic asthma	Isoleucine	MR Egger	15	-0.01405	0.007995	0.1025
Eosinophilic asthma	Isoleucine	Weighted median	15	-0.0002023	0.002278	0.9292
Eosinophilic asthma	Isoleucine	Inverse variance weighted	15	-0.0005595	0.001759	0.7504
Eosinophilic asthma	Isoleucine	Weighted mode	15	0.002101	0.004285	0.6315
Eosinophilic asthma	Tyrosine	Maximum likelihood	15	-0.0002938	0.001801	0.8704
Eosinophilic asthma	Tyrosine	MR Egger	15	0.01192	0.008408	0.1799
Eosinophilic asthma	Tyrosine	Weighted median	15	0.0008695	0.002406	0.7178
Eosinophilic asthma	Tyrosine	Inverse variance weighted	15	-0.0002869	0.001775	0.8716
Eosinophilic asthma	Tyrosine	Weighted mode	15	0.0005873	0.003478	0.8683
Eosinophilic asthma	Valine	Maximum likelihood	15	-0.001832	0.00158	0.2464
Eosinophilic asthma	Valine	MR Egger	15	-0.01532	0.007716	0.06867
Eosinophilic asthma	Valine	Weighted median	15	-0.001926	0.002179	0.3768
Eosinophilic asthma	Valine	Inverse variance weighted	15	-0.001767	0.001556	0.256
Eosinophilic asthma	Valine	Weighted mode	15	-0.003091	0.00338	0.376
Eosinophilic asthma	Serotonin (5HT)	Maximum likelihood	15	-0.001059	0.004135	0.7978
Eosinophilic asthma	Serotonin (5HT)	MR Egger	15	-0.01025	0.02247	0.6558
Eosinophilic asthma	Serotonin (5HT)	Weighted median	15	-0.00364	0.006026	0.5458
Eosinophilic asthma	Serotonin (5HT)	Inverse variance weighted	15	-0.001041	0.004487	0.8165
Eosinophilic asthma	Serotonin (5HT)	Weighted mode	15	-0.004757	0.01032	0.6518
Eosinophilic asthma	Betaine	Maximum likelihood	15	-0.003311	0.002629	0.2079
Eosinophilic asthma	Betaine	MR Egger	15	0.00645	0.01227	0.608
Eosinophilic asthma	Betaine	Weighted median	15	0.0002544	0.00348	0.9417
Eosinophilic asthma	Betaine	Inverse variance weighted	15	-0.003223	0.002586	0.2127
Eosinophilic asthma	Betaine	Weighted mode	15	0.003002	0.005919	0.6199
Eosinophilic asthma	Kynurenine	Maximum likelihood	15	-0.002596	0.002288	0.2565
Eosinophilic asthma	Kynurenine	MR Egger	15	-0.005365	0.01454	0.7181
Eosinophilic asthma	Kynurenine	Weighted median	15	-0.0003176	0.003177	0.9204
Eosinophilic asthma	Kynurenine	Inverse variance weighted	15	-0.00254	0.002805	0.3652
Eosinophilic asthma	Kynurenine	Weighted mode	15	0.0004975	0.005216	0.9254
Eosinophilic asthma	Carnitine	Maximum likelihood	15	0.00127	0.001365	0.3522
Eosinophilic asthma	Carnitine	MR Egger	15	-0.002985	0.00703	0.678
Eosinophilic asthma	Carnitine	Weighted median	15	0.001753	0.001884	0.3522
Eosinophilic asthma	Carnitine	Inverse variance weighted	15	0.001224	0.00134	0.3609
Eosinophilic asthma	Carnitine	Weighted mode	15	0.00184	0.00251	0.4757
Eosinophilic asthma	Choline	Maximum likelihood	15	0.0007583	0.001629	0.6417
Eosinophilic asthma	Choline	MR Egger	15	-0.01055	0.01185	0.3895
Eosinophilic asthma	Choline	Weighted median	15	0.001083	0.002423	0.6548
Eosinophilic asthma	Choline	Inverse variance weighted	15	0.000697	0.002467	0.7775
Eosinophilic asthma	Choline	Weighted mode	15	0.0004978	0.00329	0.8819
Eosinophilic asthma	Glutamate	Maximum likelihood	15	0.001896	0.003951	0.6314
Eosinophilic asthma	Glutamate	MR Egger	15	0.002148	0.01941	0.9136
Eosinophilic asthma	Glutamate	Weighted median	15	0.002592	0.005251	0.6216
Eosinophilic asthma	Glutamate	Inverse variance weighted	15	0.001857	0.003889	0.633
Eosinophilic asthma	Glutamate	Weighted mode	15	0.0008983	0.007139	0.9017
Eosinophilic asthma	Indolepropionate	Maximum likelihood	15	-0.008996	0.004357	0.03894
Eosinophilic asthma	Indolepropionate	MR Egger	15	-0.01014	0.02143	0.644
Eosinophilic asthma	Indolepropionate	Weighted median	15	-0.009778	0.005629	0.08239
Eosinophilic asthma	Indolepropionate	Inverse variance weighted	15	-0.008938	0.004309	0.03806
Eosinophilic asthma	Indolepropionate	Weighted mode	15	-0.007327	0.008031	0.377
